# Supplementary material for: Association between lower limb alignment and low back pain: A systematic review with meta-analysis
Source: PLoS One. 2024 Oct 10;19(10):e0311480. doi: 10.1371/journal.pone.0311480 (PMC11466400; doi:10.1371/journal.pone.0311480)
Supplement: S3 Table — (CSV) [file pone.0311480.s003.csv]

titles/title	author	journal	volume	issue	dates/year	electronic-resource-num	included/excluded	reason
Foot posture, foot function and low back pain: the Framingham Foot Study	Menz, Hylton B	Rheumatology	52	12	2013	10.1093/rheumatology/ket298	included
The correlation between pes planus and anterior knee or intermittent low back pain	Kosashvili, Yona	Foot & ankle international	29	9	2008	10.3113/fai.2008.0910	included
The prevalence and factors associated with low back pain among people with flat feet	Almutairi, Adel F. F	International Journal of General Medicine	14		2021	10.2147/IJGM.S321653	included
Relationship between lumbar changes and modifications in the plantararch in women with low back pain	Borges, Cláudia dos Santos	Acta Ortopedica Brasileira	21	3	2013	10.1590/S1413-78522013000300001	included
Muscle activity and kinetics of lower limbs during walking in pronated feet individuals with and without low back pain	Farahpour, Nader	Journal of Electromyography and Kinesiology	39		2018	10.1016/j.jelekin.2018.01.006	included
Lower limb kinematics in individuals with chronic low back pain during walking	Rahimi, Atefeh	Journal of Electromyography and Kinesiology	51		2020	10.1016/j.jelekin.2020.102404	included
External and total hip rotation ranges of motion predispose to low back pain in elite Spanish inline hockey players	Cejudo, Antonio	International journal of environmental research and public health	17	13	2020	10.3390/ijerph17134858	included
Relationship between the hip and low back pain in athletes who participate in rotation-related sportshttps://doi.org/10.1123%2Fjsr.18.1.60	Harris-Hayes, Marcie	Journal of sport rehabilitation	18	1	2009	10.1123%2Fjsr.18.1.60	included
Effects of Pelvic-Tilt Imbalance on Disability, Muscle Performance, and Range of Motion in Office Workers with Non-Specific Low-Back Pain	Kim, Won-Deuk	Healthcare	11	6	2023	10.3390/healthcare11060893	included
Knee misalignment and exercise amount: Predictive value for chronic low back pain in young competitive athletes	Rosenhagen, Andreas	Human Movement Science	57		2018	10.1016/j.humov.2017.12.004	included
A single-blind pilot study to determine risk and association between navicular drop, calcaneal eversion, and low back pain	Brantingham, James W	Journal of manipulative and physiological therapeutics	30	5	2007	10.1016/j.jmpt.2007.04.004	included
Association of non-specific low back pain and disability index with lower extremity alignment factors	Bagwe, Shruti	International journal of physiotherapy			2019	10.15621/ijphy/2019/v6i1/180067	included
Sagittal plane blockage of the foot, ankle and hallux and foot alignment-prevalence and association with low back pain	Brantingham, James W. W	Journal of chiropractic medicine	5	4	2006	10.1016%2FS0899-3467(07)60144-X	included
Exploring lumbar and lower limb kinematics and kinetics for evidence that lifting technique is associated with LBP.	Saraceni, Nic	PloS one	16	7	2021	10.1371/journal.pone.0254241	excluded	Not conducted under the considered conditions (a functional task was performed)
Incidence and risk factors for back pain in young floorball and basketball players: A Prospective study	Rossi, M K	Scandinavian Journal of Medicine and Science in Sports	28	11	2018	10.1111/sms.13237	excluded	Not on kinematic data
Differences in lumbar spine and lower extremity kinematics in people with and without low back pain during a step-up task: A cross-sectional study	Mitchell, K	BMC Musculoskeletal Disorders	18	1	2017	10.1186/s12891-017-1721-z	excluded	Not conducted under the considered conditions
Back pain in tennis players: A link with lumbar serve kinematics and range of motion	Campbell, A	Medicine and Science in Sports and Exercise	46	2	2014	10.1249/MSS.0b013e3182a45cca	excluded	Not conducted under the considered conditions
Severe low back or lower limb pain is associated with recurrent falls among older Australians	Tse, A W W	European Journal of Pain (United Kingdom)			2022	10.1002/ejp.2013	excluded	Not on relevant kinematic data
Sagittal alignment of the spine-pelvis-lower extremity axis in patients with severe knee osteoarthritis: A radiographic study	Wang, W J	Bone and Joint Research	5	5	2016	10.1302/2046-3758.55.2000538	excluded	Not on LBP
Immediate Effect of Modifying Lumbopelvic Motion During Sitting Knee Extension in People With Low Back Pain: A Repeated-Measures Study	Behdarvandan, A	Journal of Chiropractic Medicine	20	3	2021	10.1016/j.jcm.2021.12.002	excluded	Not on kinematic data
Lower back pain and healthy subjects exhibit distinct lower limb perturbation response strategies: A preliminary study	Sperry, M M	Journal of Back and Musculoskeletal Rehabilitation	32	1	2019	10.3233/BMR-170808	excluded	Not on kinematic data
Back muscle activity and sagittal spinal alignment during quadruped upper and lower extremity lift in young men with low back pain history	Masaki, M	Gait and Posture	66		2018	10.1016/j.gaitpost.2018.09.002	excluded	Not conducted under the considered conditions
Restriction in lateral bending range of motion, lumbar lordosis, and hamstring flexibility predicts the development of low back pain: a systematic review of prospective cohort studies	Sadler, Sean G	BMC musculoskeletal disorders	18		2017		excluded	Not randomized control
Evaluation of differences between two groups of low back pain patients with and without rotational demand activities based on hip and lumbopelvic movement patterns	Sadeghisani, Meissam	Ortopedia Traumatologia Rehabilitacja	17	1	2015	10.5604/15093492.1143536	excluded	Not conducted under the considered conditions
Altered lower limb kinematics during jumping among athletes with persistent low back pain	Sheikhhoseini, Rahman	Annals of Applied Sport Science	6	2	2018	10.29252/aassjournal.6.2.23	excluded	Not conducted under the considered conditions
Kinematic changes of the trunk and lower limbs during voluntary lateral sway postural control in adults with low back pain	Chen, Zhengquan	Frontiers in Bioengineering and Biotechnology	12		2024	10.3389/fbioe.2024.1351913	excluded	Not conducted under the considered conditions
Muscle Functions and Functional Performance among Older Persons with and without Low Back Pain	Ishak, Nor Azizah	Current Gerontology and Geriatrics Research	2016		2016	10.1155/2016/8583963	excluded	Not on kinematic data
Differences in lumbar spine and lower extremity kinematics during a step down functional task in people with and people without low back pain	Hernandez, Alejandra	Clinical Biomechanics	47		2017	10.1016/j.clinbiomech.2017.05.012	excluded	Not conducted under the considered conditions
The relationship between the piriformis muscle, low back pain, lower limb injuries and motor control training among elite football players	Leung, Felix T	Journal of Science and Medicine in Sport	18	4	2015	10.1016/j.jsams.2014.06.011	excluded	Not on kinematic data
The Role of Decreased Hip IR as a Cause of Low Back Pain in a Golfer: A Case Report	Reinhardt, Gregory	HSS Journal	9	3	2013	10.1007/s11420-013-9353-9	excluded	Not on kinematic data
Comparison of Kinematic Movement Patterns Between 2 Subgroups of Females With Low Back Pain and Healthy Women During Sit-to-Stand and Stand-to-Sit	Orakifar, Neda	Journal of Applied Biomechanics	38	5	2022	10.1123/jab.2022-0064	excluded	Not conducted under the considered conditions
Low back pain leads to a protective action of pain on dynamic postural stability	Papcke, Caluê	Research in Sports Medicine	30	6	2022	10.1080/15438627.2021.1929229	excluded	Not on kinematic data
A study on the effects of visual condition on postural stability in adults with and without chronic low back pain	Sung, Paul S	Journal of Biomechanics	171		2024	10.1016/j.jbiomech.2024.112193	excluded	Not on kinematic data
Impact of sagittal spine-pelvis-leg alignment and muscle strength on quality of life and low back pain in rural Japanese community- dwelling middle-aged and elderly persons	Kudo, Daisuke	Journal of Back and Musculoskeletal Rehabilitation	33	2	2020	10.3233/BMR-160618	excluded	Not on relevant kinematic data
Analysis of lumbar spine loading during walking in patients with chronic low back pain and healthy controls: An OpenSim-Based study	Zhang, Zhuodong	Frontiers in Bioengineering and Biotechnology	12		2024	10.3389/fbioe.2024.1377767	excluded	Not on kinematic data
Application of the modified lower extremity functional scale in low back pain	Liang, Huey-Wen	Spine	38	23	2013	10.1097/BRS.0b013e3182a826e8	excluded	Not on Kinematic data
Lower-Extremity Injury Increases Risk of First-Time Low Back Pain in the US Army	Seay, Joseph F	Medicine and Science in Sports and Exercise	50	5	2018	10.1249/MSS.0000000000001523	excluded	Not on kinematic data
Comparison of Lower Limb and Back Exercises for Runners with Chronic Low Back Pain	Cai, Congcong	Medicine and Science in Sports and Exercise	49	12	2017	10.1249/MSS.0000000000001396	excluded	Not on kinematic data
Sagittal imbalance of the spine-pelvis-lower extremity axis associated with back-related disability	Teraguchi, Masatoshi	Journal of Orthopaedic Science	26	6	2021	10.1016/j.jos.2020.10.014	excluded	Not the considered LBP (related disability)
Motor skill training versus strength and flexibility exercise in people with chronic low back pain: Preplanned analysis of effects on kinematics during a functional activity	Hooker, Quenten L	Clinical Biomechanics	92		2022	10.1016/j.clinbiomech.2021.105570	excluded	Comparison of treatment
The relationship between lower extremity injury, low back pain, and hip muscle strength in male and female collegiate athletes	Nadler, Scott F	Clinical Journal of Sport Medicine	10	2	2000		excluded	Not on relevant kinematic data
Assessment of Hip Range of Motion Limitations in Cases with Low Back Pain Based on the Classified Movement System Impairment	Nekoie, Farzaneh Khayam	Advanced Biomedical Research	12	1	2023		excluded	Not the considered LBP (Classified Movement System Impairment)
Coordination of spinal motion in the transverse and frontal planes during walking in people with and without recurrent low back pain	Crosbie, Jack	Spine	38	5	2013		excluded	Not on Kinematic data
Lower limb involvement in spinal function and low back pain	McGregor, A H	Journal of back and musculoskeletal rehabilitation	22	4	2009		excluded	Not on Kinematic data
Activity characteristics and movement patterns in people with and people without low back pain who participate in rotation-related sports	Chimenti, Ruth L	Journal of sport rehabilitation	22	3	2013		excluded	Not on Kinematic data
Pelvic and spinal motion during walking in persons with transfemoral amputation with and without low back pain	Fatone, Stefania	American journal of physical medicine & rehabilitation	95	6	2016		excluded	Not on LBP(with surgery)
Effect of active limb movements on symptoms in patients with low back pain	Van Dillen, Linda R	Journal of Orthopaedic & Sports Physical Therapy	31	8	2001		excluded	Not on relevant kinematic data
Measurement of muscle strength of the trunk and the lower extremities in subjects with history of low back pain	Lee, Joon-Hee	Spine	20	18	1995		excluded	Not on relevant kinematic data
A kinematic analysis of relative stability of the lower extremities between subjects with and without chronic low back pain	Jo, Hang Jin	European Spine Journal	20		2011		excluded	Not on relevant kinematic data
Relationship between psychosocial factors and objective physical function in special needs school staff members suffering from low back pain	Ishikawa, D	INDUSTRIAL HEALTH	59	1	2021	10.2486/indhealth.2020-0169	excluded	Not on relevant kinematic data
Spinopelvic Alignment as a Risk Factor for Poor Balance Function in Low Back Pain Patients.	Cha, Eunsil	Global spine journal	13	8	2023	10.1177/21925682221076417	excluded	Not on relevant kinematic data
Custom-Made Foot Orthoses as Non-Specific Chronic Low Back Pain and Pronated Foot Treatment	Castro-Méndez, Aurora	INTERNATIONAL JOURNAL OF ENVIRONMENTAL RESEARCH AND PUBLIC HEALTH	18	13	2021	10.3390/ijerph18136816	excluded	Comparison of treatment
Regional lumbar motion and patient-rated outcomes: a secondary analysis of data from a randomized clinical trial.	Mieritz, Rune M	Journal of manipulative and physiological therapeutics	37	9	2014	10.1016/j.jmpt.2014.10.004	excluded	Comparison of treatment
Effects of obesity and chronic low back pain on gait.	Cimolin, Veronica	Journal of neuroengineering and rehabilitation	8		2011	10.1186/1743-0003-8-55	excluded	Not on LBP(obesity)
Differences in end-range lumbar flexion during slumped sitting and forward bending between low back pain subgroups and genders.	Hoffman, Shannon L	Manual therapy	17	2	2012	10.1016/j.math.2011.12.007	excluded	Comparison of treatment
Extended-release gabapentin for failed back surgery syndrome: Results from a randomized double-blind cross-over study	Gewandter, Jennifer S	Pain	160	5	2019	10.1097/j.pain.0000000000001478	excluded	non-relevant title/abstract
Effects of Inclined Treadmill Walking on Pelvic Anterior Tilt Angle, Hamstring Muscle Length, and Trunk Muscle Endurance of Seated Workers with Flat-back Syndrome	Kim, M H	JOURNAL OF PHYSICAL THERAPY SCIENCE	26	6	2014	10.1589/jpts.26.855	excluded	non-relevant title/abstract
Biomechanical characteristics in the recovery phase after low back fatigue in passive and active tissues	Jin, Sangeun	International Journal of Industrial Ergonomics	64		2018	10.1016/j.ergon.2018.01.014	excluded	non-relevant title/abstract
Electromyographic and clinical evaluation of the efficacy of neuromobilization in patients with low back pain	Dwornik, M	Ortopedia Traumatologia Rehabilitacja	11	2	2009		excluded	non-relevant title/abstract
Can we enable individuals to reach further down without rounding their backs before beginning a lift? Examining the influence of starting foot and trunk position on reach depth	Carnegie, Danielle R	Ergonomics	67	8	2024	10.1080/00140139.2023.2282953	excluded	non-relevant title/abstract
Comparison of hip extension and rotation ranges of motion in young elite tennis players with and without history of low back pain	Moreno-Perez, V	Journal of Back and Musculoskeletal Rehabilitation	32	4	2019	10.3233/BMR-181296	excluded	non-relevant title/abstract
Do functional tests predict low back pain?	Takala, E.-P.	Spine	25	16	2000	10.1097/00007632-200008150-00018	excluded	non-relevant title/abstract
Low back pain on passive straight leg raising: The anterior theca as a source of pain	Summers, B	Spine	30	3	2005	10.1097/01.brs.0000152378.93868.c8	excluded	non-relevant title/abstract
Effects of Isolated Myofascial Release Therapy in Patients with Chronic Low Back Pain—A Systematic Review	Ożóg, P	Journal of Clinical Medicine	12	19	2023	10.3390/jcm12196143 LK - https://search.library.berkeley.edu/openurl/01UCS_BER/01UCS_BER:UCB?sid=EMBASE&sid=EMBASE&issn=20770383&id=doi:10.3390%2Fjcm12196143&atitle=Effects+of+Isolated+Myofascial+Release+Therapy+in+Patients+with+Chronic+Low+Back+Pain%E2%80%94A+Systematic+Review&stitle=J.+Clin.+Med.&title=Journal+of+Clinical+Medicine&volume=12&issue=19&spage=&epage=&aulast=O%C5%BC%C3%B3g&aufirst=P…	excluded	non-relevant title/abstract
Upper body kinematic and low-back kinetic responses to precision placement challenges and cognitive distractions during repetitive lifting	Beach, T A C	International Journal of Industrial Ergonomics	36	7	2006	10.1016/j.ergon.2006.04.003	excluded	non-relevant title/abstract
Treatment options for low back pain in athletes	Petering, R C	Sports Health	3	6	2011	10.1177/1941738111416446	excluded	non-relevant title/abstract
Preoperative Factors Associated With Low Back Pain Improvement After Total Hip Arthroplasty in a Japanese Population	Okuzu, Yaichiro	Journal of Arthroplasty	37	1	2022	10.1016/j.arth.2021.08.025	excluded	non-relevant title/abstract
Comparison of the masses and amounts of intramuscular non-contractile tissue of the lower extremity muscles, mobility and balance ability, and cognitive function between older adults with and without low back pain: A pilot study	Masaki, Mitsuhiro	Journal of Bodywork and Movement Therapies	40		2024	10.1016/j.jbmt.2024.04.055	excluded	non-relevant title/abstract
Effect of electromyographic activity using capacitive and resistive electric transfer on non-specific chronic low back pain: a double-blind randomized clinical trial.	Wachi, Michio	Electromagnetic biology and medicine	41	2	2022	10.1080/15368378.2022.2065681	excluded	non-relevant title/abstract
Biomechanical strains and low back disorders: quantifying the effects of the number of years of exposure on various types of pain	Plouvier, S	OCCUPATIONAL AND ENVIRONMENTAL MEDICINE	65	4	2008	10.1136/oem.2007.036095	excluded	non-relevant title/abstract
Use of a New Traction-Flexion Device in a Patient with Low Back Pain: A Case Study	Leonard, D K	Journal of Chiropractic Humanities	10		2001	10.1016/S1556-3499(13)60138-2	excluded	non-relevant title/abstract
Disability measurement in persons with back pain: a validity study of spinal range of motion and velocity.	Poitras, S	Archives of physical medicine and rehabilitation	81	10	2000	10.1053/apmr.2000.9165	excluded	non-relevant title/abstract
Biomechanical assessment of two back-support exoskeletons in symmetric and asymmetric repetitive lifting with moderate postural demands.	Madinei, Saman	Applied ergonomics	88		2020	10.1016/j.apergo.2020.103156	excluded	non-relevant title/abstract
Iliopsoas hematoma secondary to small needle scalpel for the treatment of nonspecific low back pain: A case report	Zeng, W	MEDICINE	101	46	2022	10.1097/MD.0000000000031975	excluded	non-relevant title/abstract
Lumbar contribution to the trunk forward bending and backward return; age-related differences	Vazirian, Milad	Ergonomics	60	7	2017	10.1080/00140139.2016.1237676	excluded	non-relevant title/abstract
Low back pain assessment: Part II — defining range of motion	Taylor, S L	Orthopaedic Nursing	2	5	1983	10.1097/00006416-198309000-00007	excluded	non-relevant title/abstract
Effects of kinesiology taping and core stability exercise on clinical variables in patients with non-specific chronic low back pain: A randomized controlled trial.	Ogunniran, I A	Journal of bodywork and movement therapies	33		2023	10.1016/j.jbmt.2022.09.013	excluded	non-relevant title/abstract
Back pain rehabilitation associated changes in activity limitations and participation restrictions of the international classification of functioning, disability and health	Kienbacher, T	PM and R	13		2021	10.1002/pmrj.12735 LK - https://search.library.berkeley.edu/openurl/01UCS_BER/01UCS_BER:UCB?sid=EMBASE&sid=EMBASE&issn=19341482&id=doi:10.1002%2Fpmrj.12735&atitle=Back+pain+rehabilitation+associated+changes+in+activity+limitations+and+participation+restrictions+of+the+international+classification+of+functioning%2C+disability+and+health&stitle=PM+R&title=PM+and+R&volume=13&issue=&spage=S4&epage=&a…	excluded	non-relevant title/abstract
Risk factors of low back pain and the relationship with sagittal vertebral alignment in Tanzania	Tatsumi, M	BMC Musculoskeletal Disorders	20	1	2019	10.1186/s12891-019-2953-x	excluded	non-relevant title/abstract
Physical therapy of low back pain	Ishida, H	Asian Medical Journal	31	5	1988		excluded	non-relevant title/abstract
Effects of hand moxibustion and Hand Press Pellet on low back pain, range of joint movement, and depression	Kim, Y O	Journal of Korean Academy of Community Health Nursing	30	3	2019	10.12799/jkachn.2019.30.3.336	excluded	non-relevant title/abstract
Evidence-informed management of chronic low back pain with spinal manipulation and mobilization	Bronfort, G	Spine Journal	8	1	2008	10.1016/j.spinee.2007.10.023	excluded	non-relevant title/abstract
Effectiveness of proprioceptive neuromuscular facilitation on pain intensity and functional disability in patients with low back pain: A systematic review and meta-analysis	Pourahmadi, M	Archives of Bone and Joint Surgery	8	4	2020	10.22038/abjs.2020.45455.2245	excluded	non-relevant title/abstract
Prevalence and patterns of back pain and residual limb pain in lower limb amputees at the National Rehabilitation Hospital	Smith, É	Irish Journal of Medical Science	177	1	2008	10.1007/s11845-007-0111-1	excluded	non-relevant title/abstract
Clinical and radiographic features of spinal osteoarthritis predict long-term persistence and severity of back pain in older adults	van den Berg, R	ANNALS OF PHYSICAL AND REHABILITATION MEDICINE	65	1	2022	10.1016/j.rehab.2020.07.010	excluded	non-relevant title/abstract
Mobilization of the lumbar spine in a 76-year-old male with mechanical low back pain and an abdominal aortic aneurysm: A case report	Sault, Josiah D	Physiotherapy Theory and Practice	36	7	2020	10.1080/09593985.2018.1511019	excluded	non-relevant title/abstract
Effect of stabilization exercise on back pain, disability and quality of life in adults with scoliosis: A systematic review	Alanazi, M H	European Journal of Physical and Rehabilitation Medicine	54	5	2018	10.23736/S1973-9087.17.05062-6	excluded	non-relevant title/abstract
To Sustain or not to Sustain: Varying Educational Sessions on Advanced Imaging of Low Back Pain and R-SCAN	Wang, Kevin Yuqi	Current Problems in Diagnostic Radiology	50	6	2021	10.1067/j.cpradiol.2020.10.017	excluded	non-relevant title/abstract
Physical therapy utilization by patients with acute low back pain	Mielenz, T J	PHYSICAL THERAPY	77	10	1997	10.1093/ptj/77.10.1040	excluded	non-relevant title/abstract
A comparison of hip and lumbopelvic inflexibility and low back pain in runners and cyclists	Brier, S R	Journal of Manipulative and Physiological Therapeutics	18	1	1995		excluded	non-relevant title/abstract
Lower limb kinematics in individuals with chronic low back pain during walking	Rahimi, Atefeh	Journal of Electromyography and Kinesiology	51		2020		excluded	non-relevant title/abstract
Effects of different types of abdominal support on lumbar-back muscle surface electromyography signals in people with abdominal obesity	Wandi, S	Chinese Journal of Tissue Engineering Research	26	11	2022	10.12307/2022.347 LK - https://search.library.berkeley.edu/openurl/01UCS_BER/01UCS_BER:UCB?sid=EMBASE&sid=EMBASE&issn=20954344&id=doi:10.12307%2F2022.347&atitle=Effects+of+different+types+of+abdominal+support+on+lumbar-back+muscle+surface+electromyography+signals+in+people+with+abdominal+obesity&stitle=Chin.+J.+Tissue+Eng.+Res.&title=Chinese+Journal+of+Tissue+Engineering+Research&volume=26&issue=…	excluded	non-relevant title/abstract
A kinematic analysis for shoulder and pelvis coordination during axial trunk rotation in subjects with and without recurrent low back pain	Sung, Paul S	Gait and Posture	40	4	2014	10.1016/j.gaitpost.2014.06.001	excluded	non-relevant title/abstract
Long-Term Safety of Remoxy (R) (Extended-Release Oxycodone) in Patients with Moderate to Severe Chronic Osteoarthritis or Low Back Pain	Friedmann, N	PAIN MEDICINE	12	5	2011	10.1111/j.1526-4637.2011.01100.x	excluded	non-relevant title/abstract
Spinal cord stimulation for failed back surgery syndrome	Leveque, J.-C.	Neuromodulation	4	1	2001	10.1046/j.1525-1403.2001.00001.x	excluded	non-relevant title/abstract
Which of the recommended home exercises for low back pain is easier to learn and remember?	Satis, S	Annals of Clinical and Analytical Medicine	14	5	2023	10.4328/ACAM.21558 LK - https://search.library.berkeley.edu/openurl/01UCS_BER/01UCS_BER:UCB?sid=EMBASE&sid=EMBASE&issn=2667663X&id=doi:10.4328%2FACAM.21558&atitle=Which+of+the+recommended+home+exercises+for+low+back+pain+is+easier+to+learn+and+remember%3F&stitle=Annals+of+Clinical+and+Analytical+Medicine&title=Annals+of+Clinical+and+Analytical+Medicine&volume=14&issue=5&spage=418&epage=422&aulast…	excluded	non-relevant title/abstract
The effects of core muscle release technique on lumbar spine deformation and low back pain	Lee, Myounggi	Journal of Physical Therapy Science	27	5	2015	10.1589/jpts.27.1519	excluded	non-relevant title/abstract
Do regenerative medicine therapies provide long-term relief in chronic low back pain: A systematic review and metaanalysis	Sanapati, J	Pain Physician	21	6	2018		excluded	non-relevant title/abstract
Relationships between isoinertial lumbar dynamometry parameters and demographic parameters in chronic low back pain patients	Hutten, M M R	European Spine Journal	7	6	1998	10.1007/s005860050108	excluded	non-relevant title/abstract
OMT associated with reduced analgesic prescribing and fewer missed work days in patients with low back pain: An observational study	Prinsen, J K	Journal of the American Osteopathic Association	114	2	2014	10.7556/jaoa.2014.022	excluded	non-relevant title/abstract
The role of patients' expectation of appropriate initial manual therapy treatment in outcomes for patients with low back pain.	Donaldson, Megan	Journal of manipulative and physiological therapeutics	36	5	2013	10.1016/j.jmpt.2013.05.016	excluded	non-relevant title/abstract
From chronic low back pain to disability, a multifactorial mediated pathway - The InCHIANTI Study	Di Iorio, A	SPINE	32	26	2007	10.1097/BRS.0b013e31815cd422	excluded	non-relevant title/abstract
Comparison of electromyographic fatigue of erector spinae muscles and angular kinematic of spine between individuals with and without low back pain	Kawano, M M	Revista Brasileira de Medicina do Esporte	14	3	2008	10.1590/S1517-86922008000300010	excluded	non-relevant title/abstract
Chiropractic care of a patient with low back pain associated with subluxations and a Malgaigne-type pelvic fracture	Alcantara, J	Journal of Manipulative and Physiological Therapeutics	27	5	2004	10.1016/S0161-4754(03)00008-3	excluded	non-relevant title/abstract
The effect of laser and ultrasound therapy in soft tissue tenderness to palpation and spinal mobility in chronic low back pain	Chochowska, M	Fizjoterapia Polska	20	2	2020		excluded	non-relevant title/abstract
Treatment of discogenic back pain: A case study of physiotherapy intervention from subacute stage to functional recovery	Natharsah Maricar, N	Physiotherapy Singapore	3	3	2000		excluded	non-relevant title/abstract
Initial provider type is associated with opiate use in patients with newly diagnosed low back pain	Azad, T	Journal of Neurosurgery	128	4	2018	10.3171/2018.4.JNS.AANS2018abstracts LK - https://search.library.berkeley.edu/openurl/01UCS_BER/01UCS_BER:UCB?sid=EMBASE&sid=EMBASE&issn=19330693&id=doi:10.3171%2F2018.4.JNS.AANS2018abstracts&atitle=Initial+provider+type+is+associated+with+opiate+use+in+patients+with+newly+diagnosed+low+back+pain&stitle=J.+Neurosurg.&title=Journal+of+Neurosurgery&volume=128&issue=4&spage=69&epage=&aulast=Azad&auf…	excluded	non-relevant title/abstract
Functional improvements after a pilates program in adolescents with a history of back pain: A randomised controlled trial.	González-Gálvez, Noelia	Complementary therapies in clinical practice	35		2019	10.1016/j.ctcp.2019.01.006	excluded	non-relevant title/abstract
The Effect of Transcutaneous Electrotherapy on Lumbar Range of Motion and Paraspinal Muscle Characteristics in Chronic Low Back Pain Patients: A Systematic Review and Meta-Analysis	Wolfe, D	Journal of Clinical Medicine	12	14	2023	10.3390/jcm12144680 LK - https://search.library.berkeley.edu/openurl/01UCS_BER/01UCS_BER:UCB?sid=EMBASE&sid=EMBASE&issn=20770383&id=doi:10.3390%2Fjcm12144680&atitle=The+Effect+of+Transcutaneous+Electrotherapy+on+Lumbar+Range+of+Motion+and+Paraspinal+Muscle+Characteristics+in+Chronic+Low+Back+Pain+Patients%3A+A+Systematic+Review+and+Meta-Analysis&stitle=J.+Clin.+Med.&title=Journal+of+Clinical+Medi…	excluded	non-relevant title/abstract
Understanding general practitioner and patient perspectives and expectations of lumbar spine diagnostic imaging requests and reports in people with acute low back pain: A qualitative study	Reed, B	Internal Medicine Journal	48		2018		excluded	non-relevant title/abstract
The effects of hamstring stretching exercises on pain intensity and function in low back pain patients: A systematic review with meta-analysis of randomized controlled trials	Gou, Y	SAGE Open Medicine	12		2024	10.1177/20503121241252251 LK - https://search.library.berkeley.edu/openurl/01UCS_BER/01UCS_BER:UCB?sid=EMBASE&sid=EMBASE&issn=20503121&id=doi:10.1177%2F20503121241252251&atitle=The+effects+of+hamstring+stretching+exercises+on+pain+intensity+and+function+in+low+back+pain+patients%3A+A+systematic+review+with+meta-analysis+of+randomized+controlled+trials&stitle=SAGE+Open+Med.&title=SAGE+Open+Medicin…	excluded	non-relevant title/abstract
Passive care and active rehabilitation in a patient with failed back surgery syndrome	Gluck, N I	Journal of Manipulative and Physiological Therapeutics	19	1	1996		excluded	non-relevant title/abstract
Sequentially allocated clinical trial of rhythmic stabilization exercises and TENS in women with chronic low back pain.	Kofotolis, Nikolaos D	Clinical rehabilitation	22	2	2008	10.1177/0269215507080122	excluded	non-relevant title/abstract
Knee flexion to extension peak torque ratios and low-back injuries in highly active individuals	Koutedakis, Y	International Journal of Sports Medicine	18	4	1997	10.1055/s-2007-972636	excluded	non-relevant title/abstract
How consistent are lordosis, range of movement and lumbo-pelvic rhythm in people with and without back pain?	Laird, Robert A	BMC Musculoskeletal Disorders	17	1	2016	10.1186/s12891-016-1250-1	excluded	non-relevant title/abstract
Back Pain and Weakness in the Lower Limbs	Ziai, M	Clinical Pediatrics	13	11	1974	10.1177/000992287401301115	excluded	non-relevant title/abstract
Low back pain in persons with congenital club foot	Bjonness, T	Scandinavian Journal of Rehabilitation Medicine	7	4	1975		excluded	non-relevant title/abstract
The effect of acute back muscle fatigue on postural control strategy in people with and without recurrent low back pain	Johanson, E	EUROPEAN SPINE JOURNAL	20	12	2011	10.1007/s00586-011-1825-3	excluded	non-relevant title/abstract
Innominate movement patterns, rotation trends and range of motion in individuals with low back pain of sacroiliac joint origin	Adhia, Divya Bharatkumar	Manual Therapy	21		2016	10.1016/j.math.2015.06.004	excluded	non-relevant title/abstract
Percutaneous pulsed radiofrequency applied to the L-2 dorsal root ganglion for treatment of chronic low-back pain: 3-Year experience - Clinical article	Tsou, H.-K.	Journal of Neurosurgery: Spine	12	2	2010	10.3171/2009.9.SPINE08946	excluded	non-relevant title/abstract
Pain and Pain-Related Disability Associated With Proprioceptive Impairment in Chronic Low Back Pain Patients: A Systematic Review	Ghamkhar, L	Journal of Manipulative and Physiological Therapeutics	42	3	2019	10.1016/j.jmpt.2018.10.004	excluded	non-relevant title/abstract
Asymmetrical Loading Patterns in Military Personnel With a History of Self-Reported Low Back Pain	Johnson, Alexa K	Journal of Special Operations Medicine	21	4	2021	10.55460/C1J6-3DMZ	excluded	non-relevant title/abstract
Physical characteristics of the back are not predictive of low back pain in healthy workers: A prospective study	Van Nieuwenhuyse, A	BMC Musculoskeletal Disorders	10		2009	10.1186/1471-2474-10-2	excluded	non-relevant title/abstract
Postural function of the diaphragm in persons with and without chronic low back pain	Kolář, P	Journal of Orthopaedic and Sports Physical Therapy	42	4	2012	10.2519/jospt.2012.3830	excluded	non-relevant title/abstract
Effects of open-label placebo on pain, functional disability, and spine mobility in patients with chronic back pain: A randomized controlled trial	Kleine-Borgmann, Julian	Pain	160	12	2019	10.1097/j.pain.0000000000001683	excluded	non-relevant title/abstract
Effects of the CORE exercise program on pain and active range of motion in patients with chronic low back pain	Cho, H.-Y.	Journal of Physical Therapy Science	26	8	2014	10.1589/jpts.26.1237	excluded	non-relevant title/abstract
Validity of the start back tool in patients with low-back pain using spinal flexibility measures	Mbada, C E	Middle East Journal of Rehabilitation and Health Studies	8	1	2021	10.5812/MEJRH.103617	excluded	non-relevant title/abstract
Effect of therapeutic exercises on pregnancy-related low back pain and pelvic girdle pain: Secondary analysis of a randomized controlled trial.	Sklempe Kokic, Iva	Journal of rehabilitation medicine	49	3	2017	10.2340/16501977-2196	excluded	non-relevant title/abstract
The effect of industrial back belts and breathing technique on trunk and pelvic coordination during a lifting task	McGorry, R W	Spine	24	11	1999	10.1097/00007632-199906010-00012	excluded	non-relevant title/abstract
Lower limb muscle strength in patients with low back pain: A systematic review and meta-analysis	de Sousa, C S	Journal of Musculoskeletal Neuronal Interactions	19	1	2019		excluded	non-relevant title/abstract
Which Functional Outcomes Can be Measured in Low Back Pain Trials and Therapies?: A Prospective 2-Year Factor-, Cluster-, and Reliability-Multicenter Analysis on 42 Variables in 1049 Individuals	Niederer, Daniel	Spine	46	21	2021	10.1097/BRS.0000000000004028	excluded	non-relevant title/abstract
Efficacy of a Lower Back Intensive Rehabilitation Program in Occupational Injury Patients and Characteristics of Care: A Retrospective Cohort Study	Kim, J H	Medical Science Monitor	28		2022	10.12659/MSM.936357	excluded	non-relevant title/abstract
The effect of non-weight bearing group-exercising on females with non-specific chronic low back pain: A randomized single blind controlled pilot study	Masharawi, Youssef	Journal of Back and Musculoskeletal Rehabilitation	26	4	2013	10.3233/BMR-130391	excluded	non-relevant title/abstract
Relationship between vertebral fracture burden and sagittal balance assessed by structured light back surface topography	Narloch, J	Scoliosis and Spinal Disorders	13		2018	10.1186/s13013-018-0154-2 LK - https://search.library.berkeley.edu/openurl/01UCS_BER/01UCS_BER:UCB?sid=EMBASE&sid=EMBASE&issn=23971789&id=doi:10.1186%2Fs13013-018-0154-2&atitle=Relationship+between+vertebral+fracture+burden+and+sagittal+balance+assessed+by+structured+light+back+surface+topography&stitle=Scoliosis++Spin.+Disord.&title=Scoliosis+and+Spinal+Disorders&volume=13&issue=&spage=&epage=&a…	excluded	non-relevant title/abstract
Healthy backs in pregnancy: An online survey of women’s lived experiences of pregnancy-related low back and/or pelvic girdle pain	Liddle, Sarah Dianne	Evidence Based Midwifery	17	3	2019		excluded	non-relevant title/abstract
Association between lower back pain and lower extremity pain among young volleyball players: A cross-sectional study	Yabe, Yutaka	Physical Therapy in Sport	43		2020	10.1016/j.ptsp.2020.02.005	excluded	non-relevant title/abstract
Back pain, neurogenic symptoms, and physical function in relation to spondylolisthesis among elderly men	Denard, P J	Spine Journal	10	10	2010	10.1016/j.spinee.2010.07.004	excluded	non-relevant title/abstract
Application of Ultrasonography in the Assessment of Abdominal and Lumbar Trunk Muscle Activity in Participants With and Without Low Back Pain: A Systematic Review	ShahAli, S	Journal of Manipulative and Physiological Therapeutics	42	7	2019	10.1016/j.jmpt.2019.05.003 LK - https://search.library.berkeley.edu/openurl/01UCS_BER/01UCS_BER:UCB?sid=EMBASE&sid=EMBASE&issn=15326586&id=doi:10.1016%2Fj.jmpt.2019.05.003&atitle=Application+of+Ultrasonography+in+the+Assessment+of+Abdominal+and+Lumbar+Trunk+Muscle+Activity+in+Participants+With+and+Without+Low+Back+Pain%3A+A+Systematic+Review&stitle=J.+Manip.+Physiol.+Ther.&title=Journal+of+Manipu…	excluded	non-relevant title/abstract
Non-steroidal anti-inflammatory drugs for chronic low back pain	Enthoven, W T M	Cochrane Database of Systematic Reviews	2016	2	2016	10.1002/14651858.CD012087	excluded	non-relevant title/abstract
Plantar Infrared Thermography Measurements and Low Back Pain Intensity	Zaproudina, N	Journal of Manipulative and Physiological Therapeutics	29	3	2006	10.1016/j.jmpt.2006.01.003	excluded	non-relevant title/abstract
Anthropometry, spinal canal width, and flexibility of the spine and hamstring muscles in 45-55-year-old men with and without low back pain	Hultman, G	Journal of Spinal Disorders	5	3	1992	10.1097/00002517-199209000-00001	excluded	non-relevant title/abstract
Point of view on: "predicting likelihood of surgery prior to first visit in patients with back and lower extremity symptoms" A Simple Mathematical Model Based on Over 8,000 Patients	Pugely, A J	Spine	43	18	2018	10.1097/BRS.0000000000002642	excluded	non-relevant title/abstract
Myxopapillary ependymoma as a possible cause for lower back pain in children: Case report	Miličić, G	Paediatria Croatica	52	1	2008		excluded	non-relevant title/abstract
A randomised controlled study of the outcome of hydrotherapy for subjects with low back or back and leg pain	McIlveen, B	Physiotherapy	84	1	1998	10.1016/S0031-9406(05)65898-1	excluded	non-relevant title/abstract
Electromyographic activity imbalances between contralateral back muscles: An assessment of measurement properties.	Larivière, Christian	Journal of rehabilitation research and development	42	2	2005	10.1682/jrrd.2004.01.0008	excluded	non-relevant title/abstract
Effects of Foot Strike on Low Back Posture, Shock Attenuation, and Comfort in Running	Delgado, T L	MEDICINE AND SCIENCE IN SPORTS AND EXERCISE	45	3	2013	10.1249/MSS.0b013e3182781b2c	excluded	non-relevant title/abstract
Exercise program for chronic low back pain based on common clinical characteristics of patients	Grgić, V	Lijecnicki Vjesnik	136	6-May	2014		excluded	non-relevant title/abstract
Isometric back extension endurance testing: Reasons for test termination	Ropponen, A	Journal of Orthopaedic and Sports Physical Therapy	35	7	2005	10.2519/jospt.2005.35.7.437	excluded	non-relevant title/abstract
Efficacy of high-intensity laser therapy in the management of low back pain	Gocevska, M	Osteoporosis International	30	SUPPL 2	2019	10.1007/s00198-019-04993-w LK - https://search.library.berkeley.edu/openurl/01UCS_BER/01UCS_BER:UCB?sid=EMBASE&sid=EMBASE&issn=14332965&id=doi:10.1007%2Fs00198-019-04993-w&atitle=Efficacy+of+high-intensity+laser+therapy+in+the+management+of+low+back+pain&stitle=Osteoporosis+Int.&title=Osteoporosis+International&volume=30&issue=SUPPL+2&spage=S535&epage=&aulast=Gocevska&aufirst=M.&auinit=M.&aufull=…	excluded	non-relevant title/abstract
The effect of physiotherapy intervention on the load of the foot and low back pain in pregnancy.	Poděbradská, R	Ceska gynekologie	84	6	2019		excluded	non-relevant title/abstract
A comparison of muscular tightness in runners and nonrunners and the relation of muscular tightness to low back pain in runners	Bach, D K	Journal of Orthopaedic and Sports Physical Therapy	6	6	1985	10.2519/jospt.1985.6.6.315	excluded	non-relevant title/abstract
Medical, social and occupational history as risk indicators for low-back trouble in a general population	Biering-Sørensen, F	Spine	11	7	1986	10.1097/00007632-198609000-00011	excluded	non-relevant title/abstract
Efficacy of treating low back pain and dysfunction secondary to osteoarthritis: chiropractic care compared with moist heat alone.	Beyerman, Kathleen L	Journal of manipulative and physiological therapeutics	29	2	2006	10.1016/j.jmpt.2005.10.005	excluded	non-relevant title/abstract
Impaired Lumbar Extensor Force Control Is Associated with Increased Lifting Knee Velocity in People with Chronic Low-Back Pain	Pranata, A.	Sensors (Basel, Switzerland)	23	21	2023	10.3390/s23218855	excluded	non-relevant title/abstract
Evaluation of the effectiveness of chiropractic manual treatment in patients with chronic low back pain	Nazlikul, F G U	Ankara Medical Journal	21	2	2021	10.5505/amj.2021.34545	excluded	non-relevant title/abstract
Effects of hip mobilization on pain and function for chronic low back pain individuals with limited range of hip joint motion	Ju, Taeseong	Indian Journal of Science and Technology	8	26	2015	10.17485/ijst/2015/v8i26/80867	excluded	non-relevant title/abstract
Low-energy laser treatment and exercise for chronic low back pain: double-blind controlled trial.	Klein, R G	Archives of physical medicine and rehabilitation	71	1	1990		excluded	non-relevant title/abstract
Low Back Pain Caused by Iliopsoas Tendinopathy Treated with Ultrasound-Guided Local Injection of Anesthetic and Steroid: A Retrospective Study	Zhu, Z C	JOURNAL OF PAIN RESEARCH	13		2020	10.2147/JPR.S281880	excluded	non-relevant title/abstract
Indications for epidural steroids in back pain and in radiculopathy	Fontaine, R	Revue Medicale de Liege	59	10	2004		excluded	non-relevant title/abstract
Decoupled pelvis adjustment to induce lumbar motion: A technique that controls low back load in sitting	van Geffen, P	International Journal of Industrial Ergonomics	40	1	2010	10.1016/j.ergon.2009.08.015	excluded	non-relevant title/abstract
PET/CT in Evaluation of Low Backache Due to Sacral Nerve Root Involvement: Inflammatory and Malignant Involvement	Yadav, Divya	Clinical Nuclear Medicine	45	6	2020	10.1097/RLU.0000000000003021	excluded	non-relevant title/abstract
Effectiveness of back school versus McKenzie exercises in patients with chronic nonspecific low back pain: a randomized controlled trial.	Garcia, Alessandra Narciso	Physical therapy	93	6	2013	10.2522/ptj.20120414	excluded	non-relevant title/abstract
Treatment of occupational low back pain and lower limb pain by means of acupuncture, Part 2	Miura, K	Sumitomo Bulletin of Industrial Health	No. 13		1977		excluded	non-relevant title/abstract
Relationship between low-back pain and flexibility in children: A cross-sectional study	Ito, T.	PLoS ONE	18	11-Nov	2023	10.1371/journal.pone.0293408	excluded	non-relevant title/abstract
Reliability and validity of I handy android application on measurement of lumbar spine movement in patients with low back pain	Jayavel, Ayyappan	International Journal of Clinical Skills	11	3	2017	10.4172/Clinical-Skills.1000118	excluded	non-relevant title/abstract
Comparison of lumbo-pelvic kinematics during trunk forward bending and backward return between patients with acute low back pain and asymptomatic controls	Shojaei, I	Clinical Biomechanics	41		2017	10.1016/j.clinbiomech.2016.12.005	excluded	non-relevant title/abstract
Influence of hamstring tightness in pelvic, lumbar and trunk range of motion in low back pain and asymptomatic volunteers during forward bending	Reis, F J J	Asian Spine Journal	9	4	2015	10.4184/asj.2015.9.4.535	excluded	non-relevant title/abstract
A prospective study of knee pain, low back pain, and risk of dementia: the JAGES project	Yamada, K	SCIENTIFIC REPORTS	9		2019	10.1038/s41598-019-47005-x	excluded	non-relevant title/abstract
Trunk rotation-related impairments in people with low back pain who participated in 2 different types of leisure activities: A secondary analysis	Van Dillen, L R	Journal of Orthopaedic and Sports Physical Therapy	36	2	2006	10.2519/jospt.2006.36.2.58	excluded	non-relevant title/abstract
Are risk factors for atherothrombotic disease associated with back pain sickness absence? The Whitehall II study	Hemingway, H	JOURNAL OF EPIDEMIOLOGY AND COMMUNITY HEALTH	53	4	1999	10.1136/jech.53.4.197	excluded	non-relevant title/abstract
Determinants of outcomes for patients with chronic low back pain and fear-avoidance beliefs following treatment with specific stabilisation exercises	Ikwuanusi, Stephanie	Journal of Back and Musculoskeletal Rehabilitation	37	4	2024	10.3233/BMR-230312	excluded	non-relevant title/abstract
The effects of movement speed on kinematic variability and dynamic stability of the trunk in healthy individuals and low back pain patients	Asgari, M	Clinical Biomechanics	30	7	2015	10.1016/j.clinbiomech.2015.05.005	excluded	non-relevant title/abstract
Effectiveness of functional rigid taping on pain, function and kinesiophobia in patients with low back pain	Kavak, F M	Annals of the Rheumatic Diseases	77		2018	10.1136/annrheumdis-2018-eular.6697 LK - https://search.library.berkeley.edu/openurl/01UCS_BER/01UCS_BER:UCB?sid=EMBASE&sid=EMBASE&issn=14682060&id=doi:10.1136%2Fannrheumdis-2018-eular.6697&atitle=Effectiveness+of+functional+rigid+taping+on+pain%2C+function+and+kinesiophobia+in+patients+with+low+back+pain&stitle=Ann.+Rheum.+Dis.&title=Annals+of+the+Rheumatic+Diseases&volume=77&issue=&spage=1848&e…	excluded	non-relevant title/abstract
Adaptations of lumbar biomechanics after four weeks of running training with minimalist footwear and technique guidance: Implications for running-related lower back pain	Lee, Szu-Ping	Physical Therapy in Sport	29		2018	10.1016/j.ptsp.2016.11.004	excluded	non-relevant title/abstract
Clinical characteristics of geriatric patients with non-specific chronic low back pain	Sakai, Yoshihito	Scientific Reports	12	1	2022	10.1038/s41598-022-05352-2	excluded	non-relevant title/abstract
The effect of delayed-onset muscle soreness on stretch reflexes in human low back muscles	Hjortskov, N	Scandinavian Journal of Medicine and Science in Sports	15	6	2005	10.1111/j.1600-0838.2004.00438.x	excluded	non-relevant title/abstract
Relationships Between Skeletal Muscle Mass, Lumbar Lordosis, and Chronic Low Back Pain in the Elderly	Park, Myung Woo	Neurospine	20	3	2023	10.14245/ns.2346494.247	excluded	non-relevant title/abstract
A rare cause of back pain: Spontaneous spinal epidural hematomas	Tümtürk, A	Journal of Neurological Sciences	33	4	2016		excluded	non-relevant title/abstract
Gender based variations of mulligan mobilization with movement on chronic nonspecific low back pain	Mohan Kumar, G	Bangladesh Journal of Medical Science	20	3	2021	10.3329/bjms.v20i3.52796	excluded	non-relevant title/abstract
P030: Investigation of screw backout after adult spinal deformity surgery-comparative study between cobalt chrome rods and titanium alloy rods	Sasaki, R	Global Spine Journal	12	3	2022	10.1177/21925682221096075 LK - https://search.library.berkeley.edu/openurl/01UCS_BER/01UCS_BER:UCB?sid=EMBASE&sid=EMBASE&issn=21925690&id=doi:10.1177%2F21925682221096075&atitle=P030%3A+Investigation+of+screw+backout+after+adult+spinal+deformity+surgery-comparative+study+between+cobalt+chrome+rods+and+titanium+alloy+rods&stitle=Global+Spine+J.&title=Global+Spine+Journal&volume=12&issue=3&spage=220…	excluded	non-relevant title/abstract
Effectiveness of a semi-intensive multidisciplinary outpatient rehabilitation program in chronic low back pain	Demoulin, C	Joint Bone Spine	77	1	2010	10.1016/j.jbspin.2009.11.003	excluded	non-relevant title/abstract
Observed outcomes associated with a quota-based exercise approach on measures of kinesiophobia in patients with chronic low back pain	Kernan, T	Journal of Orthopaedic and Sports Physical Therapy	37	11	2007	10.2519/jospt.2007.2480	excluded	non-relevant title/abstract
Different frequencies of acupuncture treatment for chronic low back pain: An assessor-blinded pilot randomised controlled trial	Yuan, J	Complementary Therapies in Medicine	17	3	2009	10.1016/j.ctim.2008.10.003	excluded	non-relevant title/abstract
Characteristics affecting cervical sagittal alignment in patients with chronic low back pain	Arima, Hideyuki	Journal of Orthopaedic Science	26	4	2021	10.1016/j.jos.2020.07.004	excluded	non-relevant title/abstract
Finger joint laxity, number of previous pregnancies and pregnancy induced back pain in a cohort study	Lindgren, Anne	BMC Pregnancy and Childbirth	14	1	2014	10.1186/1471-2393-14-61	excluded	non-relevant title/abstract
Do medical factors predict disability in older adults with persistent low back pain?	Weiner, D K	Pain	112	2-Jan	2004	10.1016/j.pain.2004.08.027	excluded	non-relevant title/abstract
Spinal kinematic variability is increased in people with chronic low back pain during a repetitive lifting task	Alsubaie, Amal M	Journal of Electromyography and Kinesiology	73		2023	10.1016/j.jelekin.2023.102832	excluded	non-relevant title/abstract
Effects of thoracic mobilization and manipulation on function and mental state in chronic lower back pain	Sung, Youn-Bum	Journal of Physical Therapy Science	26	11	2014	10.1589/jpts.26.1711	excluded	non-relevant title/abstract
Correlation of spinal mobility with the severity of chronic lower back pain.	Kang, S W	Yonsei medical journal	36	1	1995	10.3349/ymj.1995.36.1.37	excluded	non-relevant title/abstract
Individuals with and without low back pain use different motor control strategies to achieve spinal stiffness during the prone instability test	Sung, W	Journal of Orthopaedic and Sports Physical Therapy	49	12	2019	10.2519/jospt.2019.8577	excluded	non-relevant title/abstract
Screening for Referral of Serious Pathology by Physical Examination Tests in Patients with Back or Chest Pain: A Systematic Review	Andreoletti, F	International Journal of Environmental Research and Public Health	19	24	2022	10.3390/ijerph192416418 LK - https://search.library.berkeley.edu/openurl/01UCS_BER/01UCS_BER:UCB?sid=EMBASE&sid=EMBASE&issn=16604601&id=doi:10.3390%2Fijerph192416418&atitle=Screening+for+Referral+of+Serious+Pathology+by+Physical+Examination+Tests+in+Patients+with+Back+or+Chest+Pain%3A+A+Systematic+Review&stitle=Int.+J.+Environ.+Res.+Public+Health&title=International+Journal+of+Environmental+Resea…	excluded	non-relevant title/abstract
Dry cupping in the treatment of individuals with non-specific chronic low back pain: A protocol for a placebo-controlled, randomised, double-blind study	Silva, Hugo Jário De Almeida	BMJ Open	9	12	2019	10.1136/bmjopen-2019-032416	excluded	non-relevant title/abstract
Persons with recurrent low back pain exhibit a rigid postural control strategy	Brumagne, S	EUROPEAN SPINE JOURNAL	17	9	2008	10.1007/s00586-008-0709-7	excluded	non-relevant title/abstract
Low back pain from the orthopedic point of view. Diagnosis and differential diagnosis	Stotz, S	Munchener Medizinische Wochenschrift	119	36	1977		excluded	non-relevant title/abstract
Isoinertial functional assessment of low-back disorders in pediatric nurses: Ergonomic and rehabilitation guidelines	Carlier, P	Journal of Occupational Rehabilitation	2	3	1992	10.1007/BF01077185	excluded	non-relevant title/abstract
Digital modeling and analysis of the applicability of backward rotation method in lumbar kyphoplasty with unilateral puncture	Wang, L.-N.	Zhongguo gu shang = China journal of orthopaedics and traumatology	32	6	2019	10.3969/j.issn.1003-0034.2019.06.008 LK - https://search.library.berkeley.edu/openurl/01UCS_BER/01UCS_BER:UCB?sid=EMBASE&sid=EMBASE&issn=10030034&id=doi:10.3969%2Fj.issn.1003-0034.2019.06.008&atitle=Digital+modeling+and+analysis+of+the+applicability+of+backward+rotation+method+in+lumbar+kyphoplasty+with+unilateral+puncture&stitle=Zhongguo+Gu+Shang&title=Zhongguo+gu+shang+%3D+China+journal+of+orth…	excluded	non-relevant title/abstract
Evidence-informed management of chronic low back pain with the McKenzie method	May, S	Spine Journal	8	1	2008	10.1016/j.spinee.2007.10.017	excluded	non-relevant title/abstract
Effectiveness of lumbar orthoses in low back pain: Review of the literature and our results	Schott, Cordelia	Orthopedic Reviews	10	4	2018	10.4081/or.2018.7791	excluded	non-relevant title/abstract
Evaluation of Cognitive Behavioral Interventions and Psychoeducation Implemented by Rehabilitation Specialists to Treat Fear-Avoidance Beliefs in Patients With Low Back Pain: A Systematic Review	Baez, S	Archives of Physical Medicine and Rehabilitation	99	11	2018	10.1016/j.apmr.2017.11.003	excluded	non-relevant title/abstract
Mckenzie treatment versus mulligan sustained natural apophyseal glides for chronic mechanical low back pain	Waqqar, S	Pakistan Journal of Medical Sciences	32	2	2016	10.12669/pjms.322.9127	excluded	non-relevant title/abstract
The influence of divided attention on walking turns: Effects on gait control in young adults with and without a history of low back pain	Smith, J A	GAIT & POSTURE	58		2017	10.1016/j.gaitpost.2017.09.019	excluded	non-relevant title/abstract
The inter-examiner reliability of a classification method for non-specific chronic low back pain patients with motor control impairment	Dankaerts, W	Manual Therapy	11	1	2006	10.1016/j.math.2005.02.001	excluded	non-relevant title/abstract
Effect of instrument assisted soft tissue mobilization versus kinesiotape for chronic mechanical low back pain: a randomized controlled trial	Grase, Mariam O	Physiotherapy Quarterly	31	2	2023	10.5114/pq.2023.125742	excluded	non-relevant title/abstract
Monitoring the treatment of low back pain using non-steroid anti-inflammatory drugs and aromatic oil components	Dyszkiewicz, A	Ortopedia Traumatologia Rehabilitacja	8	2	2006		excluded	non-relevant title/abstract
Clinical Effectiveness and Mechanism of Action of Spinal Cord Stimulation for Treating Chronic Low Back and Lower Extremity Pain: a Systematic Review	Vallejo, R	Current Pain and Headache Reports	24	11	2020	10.1007/s11916-020-00907-2	excluded	non-relevant title/abstract
TTM-based counselling in physiotherapy does not contribute to an increase of adherence to activity recommendations in older adults with chronic low back pain--a randomised controlled trial.	Basler, Heinz-Dieter	European journal of pain (London, England)	11	1	2007	10.1016/j.ejpain.2005.12.009	excluded	non-relevant title/abstract
Abdominal Adiposity Increases Lordosis and Doubles the Risk of Low Back Pain	Saludes, R	Applied Sciences (Switzerland)	12	15	2022	10.3390/app12157616	excluded	non-relevant title/abstract
Does failed spine surgery affect the outcomes from rehabilitation of chronic low back pain?	Rainville, J	Europa Medicophysica	39	4	2003		excluded	non-relevant title/abstract
Effects of gyrokinesis exercise on the gait pattern of female patients with chronic low back pain	Seo, K.-E.	Journal of Physical Therapy Science	28	2	2016	10.1589/jpts.28.511	excluded	non-relevant title/abstract
Physical risk factors for adolescent neck and mid back pain: A systematic review	Wirth, B	Chiropractic and Manual Therapies	26	1	2018	10.1186/s12998-018-0206-y	excluded	non-relevant title/abstract
Association between lumbopelvic motion and muscle activation in patients with non-specific low back pain during forward bending task: A cross-sectional study	Wattananon, P	Hong Kong Physiotherapy Journal	40	1	2020	10.1142/S1013702520500043	excluded	non-relevant title/abstract
Muscle energy technique for non-specific low-back pain	Franke, H	Cochrane Database of Systematic Reviews	2015	2	2015	10.1002/14651858.CD009852.pub2	excluded	non-relevant title/abstract
Limited ankle dorsiflexion in subjects with pronated feet and low back pain	Pabón Carrasco, M	Fisioterapia	41	2	2019	10.1016/j.ft.2019.02.005	excluded	non-relevant title/abstract
A Prospective Comparative Study of Pulsed High-Intensity Laser Therapy and Pulsed Electromagnetic Field on Chronic Nonspecific Low Back Pain.	Abdelbasset, Walid Kamal	Photobiomodulation, photomedicine, and laser surgery	39	5	2021	10.1089/photob.2020.4975	excluded	non-relevant title/abstract
Effects of Volitional Spine Stabilization on Trunk Control During Asymmetric Lifting Task in Patients With Recurrent Low Back Pain	Haddas, R	GLOBAL SPINE JOURNAL	10	8	2020	10.1177/2192568219885898	excluded	non-relevant title/abstract
Half Day Workshop - Integrating Dynamic Neuro-Cognitive Imagery and Fascia for Treating Low Back Pain	Abraham, A	Journal of Bodywork and Movement Therapies	33		2023	10.1016/j.jbmt.2022.12.006 LK - https://search.library.berkeley.edu/openurl/01UCS_BER/01UCS_BER:UCB?sid=EMBASE&sid=EMBASE&issn=15329283&id=doi:10.1016%2Fj.jbmt.2022.12.006&atitle=Half+Day+Workshop+-+Integrating+Dynamic+Neuro-Cognitive+Imagery+and+Fascia+for+Treating+Low+Back+Pain&stitle=J.+Bodywork+Mov.+Ther.&title=Journal+of+Bodywork+and+Movement+Therapies&volume=33&issue=&spage=e2&epage=&aulast…	excluded	non-relevant title/abstract
Case of the month: Severe back pain and lower extremities weakness in a young male	Nasseri, F	British Journal of Radiology	86	1025	2013	10.1259/bjr.20110685	excluded	non-relevant title/abstract
Studying patients with inflammatory back pain and arthritis of the lower limbs clinically and by magnetic resonance imaging: Many, but not all patients with sacroiliitis have spondyloarthropathy	Brandt, J	Rheumatology	38	9	1999	10.1093/rheumatology/38.9.831	excluded	non-relevant title/abstract
Temporal stability in the prevalence and pattern of co-occurring musculoskeletal pain among people with persistent low back pain: Population-based data from the Norwegian HUNT Study, 1995 to 2019	Øverås, Cecilie K	Pain	164	12	2023	10.1097/j.pain.0000000000002981	excluded	non-relevant title/abstract
Back muscle activity and sagittal spinal alignment during quadruped upper and lower extremity lift in young men with low back pain history	Masaki, M	Gait and Posture	66		2018	10.1016/j.gaitpost.2018.09.002	excluded	non-relevant title/abstract
Short-term results of intrathecal injection of low-dose bupivacaine in outpatients with chronic low back and lower extremity pain.	Kanai, Akifumi	European spine journal : official publication of the European Spine Society, the European Spinal Deformity Society, and the European Section of the Cervical Spine Research Society	28	2	2019	10.1007/s00586-018-5801-z	excluded	non-relevant title/abstract
Symptoms of lumbar spinal stenosis in people with knee or hip osteoarthritis or low back pain: a cross-sectional study of 10,234 participants in primary care	Young, J J	OSTEOARTHRITIS AND CARTILAGE	29	11	2021	10.1016/j.joca.2021.07.012	excluded	non-relevant title/abstract
Back pain in space and post-flight spine injury: Mechanisms and countermeasure development	Sayson, J V	Acta Astronautica	86		2013	10.1016/j.actaastro.2012.05.016	excluded	non-relevant title/abstract
A sustainable relief of chronic low back pain immediately after one session of low-level laser acupuncture therapy	Houssien, D	Clinical and Experimental Rheumatology	36		2018		excluded	non-relevant title/abstract
Pain pressure threshold evaluation in patients with chronic low back pain	Batur, G	Journal of Rheumatology and Medical Rehabilitation	21	4	2010		excluded	non-relevant title/abstract
The Role of the Lumbar Multifidus in Chronic Low Back Pain: A Review	Freeman, M D	PM and R	2	2	2010	10.1016/j.pmrj.2009.11.006	excluded	non-relevant title/abstract
Effects of a wearable type lumbosacral support for low back pain among hospital workers: A randomized controlled trial.	Hagiwara, Yoshihiro	Journal of occupational health	59	2	2017	10.1539/joh.16-0203-OA	excluded	non-relevant title/abstract
Postlaminectomy pseudomeningocele an unsuspected cause of low back pain	Aldrete, J	Regional Anesthesia	20	1	1995		excluded	non-relevant title/abstract
Biopsychosocial multivariate predictive model of occupational low back disability	Schultz, I Z	Spine	27	23	2002	10.1097/00007632-200212010-00012	excluded	non-relevant title/abstract
Measuring outcomes in back care	Carey, T S	SPINE	32	11	2007	10.1097/BRS.0b013e318053d45f	excluded	non-relevant title/abstract
Motor control learning in chronic low back pain.	Magnusson, Marianne L	Spine	33	16	2008	10.1097/BRS.0b013e31817dfd9a	excluded	non-relevant title/abstract
Chronic low back pain: Relevance of a new classification based on the injury pattern	Barrey, C Y	Orthopaedics and Traumatology: Surgery and Research	105	2	2019	10.1016/j.otsr.2018.11.021	excluded	non-relevant title/abstract
Back pain and decline in lower extremity physical function among community-dwelling older persons	Reid, M C	Journals of Gerontology - Series A Biological Sciences and Medical Sciences	60	6	2005	10.1093/gerona/60.6.793	excluded	non-relevant title/abstract
Minimally-invasive posterior lumbar stabilization for degenerative low back pain and sciatica. A review	Bonaldi, G	European Journal of Radiology	84	5	2015	10.1016/j.ejrad.2014.04.012	excluded	non-relevant title/abstract
Reliability of the Assessment of Lumbar Range of Motion and Maximal Isometric Strength in Patients With Chronic Low Back Pain	Roussel, N A	Archives of Physical Medicine and Rehabilitation	89	4	2008	10.1016/j.apmr.2007.09.039	excluded	non-relevant title/abstract
Short-term therapeutic effects of 890-nanometer light therapy for chronic low back pain: A double-blind randomized placebo-controlled study	Hsieh, Ru-Lan	Lasers in Medical Science	29	2	2014	10.1007/s10103-013-1378-2	excluded	non-relevant title/abstract
Comparison of chronic low-back pain patients hip range of motion with lumbar instability	Lee, Sang Wk	Journal of Physical Therapy Science	27	2	2015	10.1589/jpts.27.349	excluded	non-relevant title/abstract
Lumbar range of motion in chronic low back pain is predicted by task-specific, but not by general measures of pain-related fear	Matheve, Thomas	European Journal of Pain (United Kingdom)	23	6	2019	10.1002/ejp.1384	excluded	non-relevant title/abstract
Electromyographic and Kinematic Analysis of Trunk and Limb Muscles During a Holding Task in Individuals With Chronic Low Back Pain and Healthy Controls	Jubany, J	PM and R	9	11	2017	10.1016/j.pmrj.2017.04.008	excluded	non-relevant title/abstract
Effects of lower body quadrant neural mobilization in healthy and low back pain populations: A systematic review and meta-analysis	Neto, T	Musculoskeletal Science and Practice	27		2017	10.1016/j.msksp.2016.11.014	excluded	non-relevant title/abstract
Low back pain leads to a protective action of pain on dynamic postural stability	Papcke, Caluê	Research in Sports Medicine	30	6	2022	10.1080/15438627.2021.1929229	excluded	non-relevant title/abstract
Effect of physiotherapy and hippotherapy on kinematics of lower limbs during walking in patients with chronic low back pain: A pilot study	Janura, M	Journal of Physical Education and Sport	15	4	2015	10.7752/jpes.2015.04101	excluded	non-relevant title/abstract
Intervention Effect of Lumbar Transforaminal Epidural Block on the Treatment for Low Back Pain with Radicular Pain.	Luo, Qingtian	Computational and mathematical methods in medicine	2022		2022	10.1155/2022/9146267	excluded	non-relevant title/abstract
Muscular performance after a 3 month progressive physical exercise program and 9 month follow-up in subjects with low back pain. A controlled study	Kuukkanen, T	Scandinavian Journal of Medicine and Science in Sports	6	2	1996	10.1111/j.1600-0838.1996.tb00078.x	excluded	non-relevant title/abstract
The effects of postural difficulty conditions on variability of joint kinematic patterns during sit to stand task in normals and patients with non-specific chronic low back pain	Tajali, S	2011 1st Middle East Conference on Biomedical Engineering, MECBME 2011			2011	10.1109/MECBME.2011.5752125	excluded	non-relevant title/abstract
Low back pain and unilateral or bilateral pronation of the foot	Pabón Carrasco, M	Fisioterapia	41	4	2019	10.1016/j.ft.2019.04.003	excluded	non-relevant title/abstract
Association of back pain and pelvic tilt during gait in individuals with cerebral palsy	Novaczyk, Z B	Gait and Posture	74		2019	10.1016/j.gaitpost.2019.08.011	excluded	non-relevant title/abstract
Obesity and recovery from low back pain: A prospective study to investigate the effect of body mass index on recovery from low back pain	Mangwani, J	ANNALS OF THE ROYAL COLLEGE OF SURGEONS OF ENGLAND	92	1	2010	10.1308/003588410X12518836438967	excluded	non-relevant title/abstract
The Immediate Changes in Patients with Acute Exacerbation of Chronic Lower-back Pain Elicited by Direct Stretching of the Tensor Fasciae Latae, the Hamstrings and the Adductor Magnus	Ohtsuki, K	JOURNAL OF PHYSICAL THERAPY SCIENCE	24	8	2012	10.1589/jpts.24.707	excluded	non-relevant title/abstract
Effect of Lower Limb Muscle Fatigue on Ground Reaction Force Components During Landing in People With Nonspecific Chronic Low Back Pain	Jalalvand, Ali	Journal of Sport Rehabilitation	28	8	2019	10.1123/jsr.2018-0153	excluded	non-relevant title/abstract
Spinal cord stimulation with implanted epidural paddle lead relieves chronic axial low back pain	Stidd, D A	Journal of Pain Research	7		2014	10.2147/JPR.S66414	excluded	non-relevant title/abstract
Effects of lumbar segmental stabilization exercise and respiratory exercise on the vital capacity in patients with chronic back pain	Park, Sun Ja	Journal of Back and Musculoskeletal Rehabilitation	33	5	2020	10.3233/BMR-181202	excluded	non-relevant title/abstract
The effect of sitting on stability balls on nonspecific lower back pain, disability, and core endurance	Elliott, Tessa Lillis Poirier	Spine	41	18	2016	10.1097/BRS.0000000000001576	excluded	non-relevant title/abstract
LOW BACK PAIN AND JOINT POSITION CHANGES IN CYCLISTS: A CROSS-SECTIONAL STUDY	Soares, L F	Revista Brasileira de Medicina do Esporte	29		2023	10.1590/1517-8692202329022021_0413i LK - https://search.library.berkeley.edu/openurl/01UCS_BER/01UCS_BER:UCB?sid=EMBASE&sid=EMBASE&issn=15178692&id=doi:10.1590%2F1517-8692202329022021_0413i&atitle=LOW+BACK+PAIN+AND+JOINT+POSITION+CHANGES+IN+CYCLISTS%3A+A+CROSS-SECTIONAL+STUDY&stitle=Rev.+Bras.+Med.+Esporte&title=Revista+Brasileira+de+Medicina+do+Esporte&volume=29&issue=&spage=&epage=&aulast=Soare…	excluded	non-relevant title/abstract
Monitoring lower back activity in daily life using small unintrusive sensors and wearable electronics in the context of rheumatic and musculoskeletal diseases	Baijot, Mathieu	Sensors	21	19	2021	10.3390/s21196362	excluded	non-relevant title/abstract
Clinical diagnosis and treatment of a patient with low back pain using the patient response model: A case report	Robinson, Michael	Physiotherapy Theory and Practice	32	4	2016	10.3109/09593985.2016.1138175	excluded	non-relevant title/abstract
Spinal alignment and mobility in subjects with chronic low back pain with walking disturbance: A community-dwelling study	Miyakoshi, N	TOHOKU JOURNAL OF EXPERIMENTAL MEDICINE	221	1	2010	10.1620/tjem.221.53	excluded	non-relevant title/abstract
The standing knee lift test is not a useful screening tool for time loss from low back pain in youth basketball and floorball players	Rossi, M K	PHYSICAL THERAPY IN SPORT	49		2021	10.1016/j.ptsp.2021.01.017	excluded	non-relevant title/abstract
Endplate defects, not the severity of spinal stenosis, contribute to low back pain in patients with lumbar spinal stenosis	Minetama, Masakazu	Spine Journal	22	3	2022	10.1016/j.spinee.2021.09.008	excluded	non-relevant title/abstract
A novel biomechanical device improves gait pattern in patient with chronic nonspecific low back pain	Elbaz, A	Spine	34	15	2009	10.1097/BRS.0b013e3181a98d3f	excluded	non-relevant title/abstract
Severe low back or lower limb pain is associated with recurrent falls among older Australians	Tse, A W W	European Journal of Pain (United Kingdom)			2022	10.1002/ejp.2013	excluded	non-relevant title/abstract
A Randomized Controlled Trial of the Effects of Isolated Lumbar Extension Exercise on Lumbar Kinematic Pattern Variability During Gait in Chronic Low Back Pain	Steele, J	PM and R	8	2	2016	10.1016/j.pmrj.2015.06.012	excluded	non-relevant title/abstract
Effect of Shoes on Lower Extremity Pain and Low Back Pain during Prolonged Standing on a Sloping Medium	Shabrina, G	2018 International Conference on Intelligent Informatics and Biomedical Sciences, ICIIBMS 2018			2018	10.1109/ICIIBMS.2018.8550022	excluded	non-relevant title/abstract
Preliminary report on value of Wallis interspinous device for back pain following microdiscectomy: A prospective cohort study	Hsieh, Cheng-Ta	Formosan Journal of Surgery	55	5	2022	10.4103/fjs.fjs_98_22	excluded	non-relevant title/abstract
Comparison of lumbar range of motion using three measurement devices in patients with chronic low back pain	Shirley, F R	Spine	19	7	1994	10.1097/00007632-199404000-00009	excluded	non-relevant title/abstract
The use of graduated spinal anesthesia in the differential diagnosis of pain of the back and lower extremities	McCollum, D E	Southern Medical Journal	57	4	1964	10.1097/00007611-196404000-00011	excluded	non-relevant title/abstract
Effects of a single session of posterior-to-anterior spinal mobilization and press-up exercise on pain response and lumbar spine extension in people with nonspecific low back pain	Powers, C M	Physical Therapy	88	4	2008	10.2522/ptj.20070069	excluded	non-relevant title/abstract
Differences in static balance and weight distribution between normal subjects and subjects with chronic unilateral low back pain.	Alexander, K M	The Journal of orthopaedic and sports physical therapy	28	6	1998	10.2519/jospt.1998.28.6.378	excluded	non-relevant title/abstract
Magnetic resonance spectroscopic analysis of multifidus muscles lipid content and association with spinopelvic malalignment in chronic low back pain	Ogon, Izaya	British Journal of Radiology	90	1073	2017	10.1259/bjr.20160753	excluded	non-relevant title/abstract
Difference in the impact of central sensitization on pain-related symptoms between patients with chronic low back pain and knee osteoarthritis	Mibu, A	JOURNAL OF PAIN RESEARCH	12		2019	10.2147/JPR.S200723	excluded	non-relevant title/abstract
Effects of low back pain on the relationship between the movements of the lumbar spine and hip	Wong, Thomas K T	Human movement science	23	1	2004		excluded	non-relevant title/abstract
The Effectiveness of Passive Knee Extension Exercise in the Sitting Position on Stretching of the Hamstring Muscles of Patients with Lower Back Pain	Jang, J	JOURNAL OF PHYSICAL THERAPY SCIENCE	25	4	2013	10.1589/jpts.25.501	excluded	non-relevant title/abstract
A comparison of the immediate changes in subjects with chronic lower back pain effected by lower back pain exercises and direct stretching of the tensor fasciae latae, the hamstring and the adductor magnus	Ohtsuki, K	Journal of Physical Therapy Science	24	1	2012	10.1589/jpts.24.97	excluded	non-relevant title/abstract
Effect of radial extracorporeal shock wave therapy on pain intensity, functional efficiency, and postural control parameters in patients with chronic low back pain: A randomized clinical trial	Walewicz, Karolina	Journal of Clinical Medicine	9	2	2020	10.3390/jcm9020568	excluded	non-relevant title/abstract
Vibrating Exercise Equipment in Middle-Age and Older Women with Chronic Low Back Pain and Effects on Bioelectrical Activity, Range of Motion and Pain Intensity: A Randomized, Single-Blinded Sham Intervention Study	Zurek, Grzegorz	Biology	11	2	2022	10.3390/biology11020268	excluded	non-relevant title/abstract
Hodgkin lymphoma presenting as alcohol-induced back pain	Ma, Lucy	BMJ Case Reports	12	11	2019	10.1136/bcr-2018-228440	excluded	non-relevant title/abstract
Effects of experimentally induced low back pain on the sit-to-stand movement and electroencephalographic contingent negative variation	Jacobs, J V	EXPERIMENTAL BRAIN RESEARCH	215	2	2011	10.1007/s00221-011-2880-z	excluded	non-relevant title/abstract
The Relationship Between Hip-Abductor Strength and the Magnitude of Pelvic Drop in Patients With Low Back Pain	Kendall, K D	JOURNAL OF SPORT REHABILITATION	19	4	2010	10.1123/jsr.19.4.422	excluded	non-relevant title/abstract
Age-related test-retest reliability of isometric trunk torque measurements in patients with chronic low back pain	Kienbacher, T	Journal of Rehabilitation Medicine	48	10	2016	10.2340/16501977-2164	excluded	non-relevant title/abstract
Seeing it helps: Movement-related back pain is reduced by visualization of the back during movement	Wand, B M	Clinical Journal of Pain	28	7	2012	10.1097/AJP.0b013e31823d480c	excluded	non-relevant title/abstract
Impact of appendicular and trunk skeletal muscle mass and back extensor strength on sagittal spinal alignment in Japanese women without vertebral fracture	Kudo, D	Osteoporosis and Sarcopenia	7	1	2021	10.1016/j.afos.2021.02.003 LK - https://search.library.berkeley.edu/openurl/01UCS_BER/01UCS_BER:UCB?sid=EMBASE&sid=EMBASE&issn=24055263&id=doi:10.1016%2Fj.afos.2021.02.003&atitle=Impact+of+appendicular+and+trunk+skeletal+muscle+mass+and+back+extensor+strength+on+sagittal+spinal+alignment+in+Japanese+women+without+vertebral+fracture&stitle=Osteoporos.+Sarcopenia&title=Osteoporosis+and+Sarcopenia&v…	excluded	non-relevant title/abstract
Relationship between functional evaluation measures and self-assessment in nonacute low back pain	Cox, M E	Spine	25	14	2000	10.1097/00007632-200007150-00013	excluded	non-relevant title/abstract
Comparison of the Hamstring Muscle Length and Sciatic Nerve Tension among Computer Workers with Different Subtypes of Lower Back Pain	Kim, M H	JOURNAL OF PHYSICAL THERAPY SCIENCE	24	10	2012	10.1589/jpts.24.945	excluded	non-relevant title/abstract
Gait behaviors as an objective surgical outcome in low back disorders: A systematic review	Toosizadeh, N	Clinical Biomechanics	30	6	2015	10.1016/j.clinbiomech.2015.04.005	excluded	non-relevant title/abstract
Turning the backbone into an ankylosed concrete-like structure	Al Kaissi, A	Medicine (United States)	97	15	2018	10.1097/MD.0000000000010278	excluded	non-relevant title/abstract
The effectiveness of lumbar interlaminar epidural injections in managing chronic low back and lower extremity pain	Benyamin, R M	Pain Physician	15	4	2012		excluded	non-relevant title/abstract
Experimental platform to facilitate novel back brace development for the improvement of spine stability	Cooper, L	Computer Methods in Biomechanics and Biomedical Engineering	22	15	2019	10.1080/10255842.2019.1645837	excluded	non-relevant title/abstract
Assessment instruments of movement quality in patients with non-specific low back pain: A systematic review and selection of instruments	van Dijk, M J H	Gait and Posture	76		2020	10.1016/j.gaitpost.2019.12.027	excluded	non-relevant title/abstract
Does using a chair backrest or reducing seated hip flexion influence trunk muscle activity and discomfort? A systematic review	Curran, M	HUMAN FACTORS	57	7	2015	10.1177/0018720815591905	excluded	non-relevant title/abstract
Comparison between massage and routine physical therapy in women with sub acute and chronic nonspeciﬁc low back pain	Kamali, Fahimeh	Journal of back and musculoskeletal rehabilitation	27	4	2014	10.3233/BMR-140468	excluded	non-relevant title/abstract
Short-term effect of kinesiology taping on pain, functional disability and lumbar proprioception in individuals with nonspecific chronic low back pain: a double-blinded, randomized trial	Abbasi, Soheila	Chiropractic and Manual Therapies	28	1	2020	10.1186/s12998-020-00349-y	excluded	non-relevant title/abstract
Back pain in tennis players: A link with lumbar serve kinematics and range of motion	Campbell, A	Medicine and Science in Sports and Exercise	46	2	2014	10.1249/MSS.0b013e3182a45cca	excluded	non-relevant title/abstract
Prediction model for unsuccessful return to work after hospital-based intervention in low back pain patients	Jensen, O K	BMC Musculoskeletal Disorders	14		2013	10.1186/1471-2474-14-140	excluded	non-relevant title/abstract
Multi-segment analysis of spinal kinematics during sit-to-stand in patients with chronic low back pain	Christe, Guillaume	Journal of Biomechanics	49	10	2016	10.1016/j.jbiomech.2016.05.015	excluded	non-relevant title/abstract
Effect of Hamstring Flexibility on Hip and Lumbar Spine Joint Excursions During Forward-Reaching Tasks in Participants With and Without Low Back Pain	Johnson, E N	Archives of Physical Medicine and Rehabilitation	91	7	2010	10.1016/j.apmr.2010.04.003	excluded	non-relevant title/abstract
Lateral Pelvis and Lumbar Motion in Seated and Standing Office Work and Their Association With Transient Low Back Pain	Davidson, Jessa M	Human Factors			2024	10.1177/00187208241249423	excluded	non-relevant title/abstract
61-year-old man with midsternal chest pain, mid-back pain, and lower extremity weakness: a clinicopathologic correlation conference from the University of Oklahoma College of Medicine.	Kida, M	The Journal of the Oklahoma State Medical Association	93	6	2000		excluded	non-relevant title/abstract
Why and how back pain interventions work: What can we do to find out?	Mansell, G	Best Practice and Research: Clinical Rheumatology	27	5	2013	10.1016/j.berh.2013.10.001	excluded	non-relevant title/abstract
Range of Motion of Hip Joints of Male University Kendo Practitioners with Lower Back Pain	Kishi, S	Journal of Physical Therapy Science	21	3	2009	10.1589/jpts.21.253	excluded	non-relevant title/abstract
Clinical course and impact of fear-avoidance beliefs in low back pain - Prospective cohort study of acute and chronic low back pain: II	Grotle, M	Spine	31	9	2006	10.1097/01.brs.0000214878.01709.0e	excluded	non-relevant title/abstract
Can fitness and movement quality prevent back injury in elite task force police officers? A 5-year longitudinal study	McGill, Stuart	Ergonomics	58	10	2015	10.1080/00140139.2015.1035760	excluded	non-relevant title/abstract
Mechanical behaviour of hamstring muscles in low-back pain patients and control subjects	Tafazzoli, F	CLINICAL BIOMECHANICS	11	1	1996	10.1016/0268-0033(95)00038-0	excluded	non-relevant title/abstract
Successful treatment of chronic back and leg pain with lower than usual placement of high-frequency spinal cord stimulation in a patient with uncorrected tethered cord: Case report	Musick, S	Neurosurgery Open	2	2	2021	10.1093/neuopn/okab012 LK - https://search.library.berkeley.edu/openurl/01UCS_BER/01UCS_BER:UCB?sid=EMBASE&sid=EMBASE&issn=26330873&id=doi:10.1093%2Fneuopn%2Fokab012&atitle=Successful+treatment+of+chronic+back+and+leg+pain+with+lower+than+usual+placement+of+high-frequency+spinal+cord+stimulation+in+a+patient+with+uncorrected+tethered+cord%3A+Case+report&stitle=Neurosurgery+Open&title=Neurosurgery…	excluded	non-relevant title/abstract
Reliability and measurement error of sagittal spinal motion parameters in 220 patients with chronic low back pain using a three-dimensional measurement device	Mieritz, Rune M	Spine Journal	14	9	2014	10.1016/j.spinee.2013.10.030	excluded	non-relevant title/abstract
Nonsteroidal anti-inflammatory drugs in the treatment of low back pain	Kuritzky, L	Journal of Pain Research	5		2012	10.2147/JPR.S6775	excluded	non-relevant title/abstract
Assistive technologies for elderly – review on recent developments in lower limb and back pain management	Subramaniyam, M	Advances in Intelligent Systems and Computing	972		2020	10.1007/978-3-030-19135-1_80	excluded	non-relevant title/abstract
Autologous cultured adipose derived mesenchymal stem cells combined with hyaluronic acid hydrogel in the treatment of discogenic low back pain: A study protocol for a phase II randomised controlled trial	Zhang, J	BMJ Open	12	10	2022	10.1136/bmjopen-2022-063925	excluded	non-relevant title/abstract
Is your client's back pain "rapidly reversible"? Improving low back care at its foundation	Donelson, R	Professional Case Management	13	2	2008	10.1097/01.PCAMA.0000314179.09285.5a	excluded	non-relevant title/abstract
The Effect of Lumbar Belts with Different Extensibilities on Kinematic, Kinetic, and Muscle Activity of Sit-to-Stand Motions in Patients with Nonspecific Low Back Pain	Im, S C	JOURNAL OF PERSONALIZED MEDICINE	12	10	2022	10.3390/jpm12101678	excluded	non-relevant title/abstract
Continuous low-level heatwrap therapy relieves low back pain and reduces muscle stiffness	Stark, Jill	Physician and Sportsmedicine	42	4	2014	10.3810/psm.2014.11.2090	excluded	non-relevant title/abstract
A randomized comparative study between high-intensity and low-level laser therapy in the treatment of chronic nonspecific low back pain	Abdelbasset, W K	Evidence-based Complementary and Alternative Medicine	2020		2020	10.1155/2020/1350281	excluded	non-relevant title/abstract
Gender based differences in core muscle strength, back disability and range of motion in patients with mechanical low back pain	Abid, Malaika	Rawal Medical Journal	47	3	2022		excluded	non-relevant title/abstract
A randomized clinical trial comparing two physiotherapy interventions for chronic low back pain	Lewis, J S	Spine	30	7	2005	10.1097/01.brs.0000157469.27779.de	excluded	non-relevant title/abstract
Methocarbamol in acute low back pain. A randomized double-blind controlled study	Emrich, O M D	MMW-Fortschritte der Medizin	157		2015	10.1007/s15006-015-3307-x	excluded	non-relevant title/abstract
A COMPARISON of the LUMBOPELVIC-HIP COMPLEX MOVEMENT PATTERNS in PEOPLE with and WITHOUT NON-SPECIFIC LOW BACK PAIN during AN ACTIVE HIP TEST	Sadeghisani, Meissam	Journal of Mechanics in Medicine and Biology	17	1	2017	10.1142/S021951941750004X	excluded	non-relevant title/abstract
Fear of movement is not associated with trunk movement variability during gait in patients with low back pain	Veeger, Thom T J	Spine Journal	20	12	2020	10.1016/j.spinee.2020.07.007	excluded	non-relevant title/abstract
Effects of subacute versus chronic status of low back pain patients' response to a functional restoration program	Woods, C S	Journal of Occupational Rehabilitation	10	3	2000	10.1023/A:1026618519877	excluded	non-relevant title/abstract
Early physical therapy in cases of acute low back pain provides minimal benefit	Chavakula, V	Neurosurgery	78	2	2016	10.1227/01.neu.0000479896.48360.8c	excluded	non-relevant title/abstract
Dynamic lumbar curvature measurement in acute and chronic low back pain Sufferers	Williams, J M	Archives of Physical Medicine and Rehabilitation	93	11	2012	10.1016/j.apmr.2012.06.012	excluded	non-relevant title/abstract
Spinal cord stimulation with hybrid lead relieves pain in low back and legs.	de Vos, Cecile C	Neuromodulation : journal of the International Neuromodulation Society	15	2	2012	10.1111/j.1525-1403.2011.00404.x	excluded	non-relevant title/abstract
Back pain	Hoppenfeld, S	Pediatric Clinics of North America	24	4	1977	10.1016/S0031-3955(16)33505-2	excluded	non-relevant title/abstract
Effects of Pelvic-Tilt Imbalance on Disability, Muscle Performance, and Range of Motion in Office Workers with Non-Specific Low-Back Pain	Kim, Won-Deuk Deuk Won-Deuk	Healthcare	11	6	2023	10.3390/healthcare11060893	excluded	non-relevant title/abstract
Effect of Butler's neural tissue mobilization and Mulligan's bent leg raise on pain and straight leg raise in patients of low back ache.	Tambekar, Neha	Journal of bodywork and movement therapies	20	2	2016	10.1016/j.jbmt.2015.08.003	excluded	non-relevant title/abstract
Back pain and total hip arthroplasty: A prospective natural history study	Parvizi, J	Clinical Orthopaedics and Related Research	468	5	2010	10.1007/s11999-010-1236-5	excluded	non-relevant title/abstract
A randomized clinical trial of three active therapies for chronic low back pain	Mannion, A F	Spine	24	23	1999	10.1097/00007632-199912010-00004	excluded	non-relevant title/abstract
Effect of instrument-assisted soft tissue mobilization versus myofascial release therapy for pain, mobility, and disability in chronic low backache patients: a quasi-experimental study	Mahmood, Tahir	Anaesthesia, Pain and Intensive Care	28	3	2024	10.35975/apic.v28i3.2459	excluded	non-relevant title/abstract
Measurement of Lumbar Spine Functional Movement in Low Back Pain	Vaisy, Morad	Clinical Journal of Pain	31	10	2015	10.1097/AJP.0000000000000190	excluded	non-relevant title/abstract
Immediate effect of sling exercises combined with mechanic vibration and oscillation mobilization in chronic nonspecific low back pain patients: a randomized controlled trial	Kim, Seungmin	Disability and Rehabilitation	46	1	2024	10.1080/09638288.2022.2152877	excluded	non-relevant title/abstract
Comparison of spinal range of motion during flexion-extension using a three-dimensional opto-electronic system in healthy volunteers and patients with chronic low back pain	Cyteval, C	European Journal of Physical Medicine and Rehabilitation	6	1	1996		excluded	non-relevant title/abstract
Low back pain in college athletes: a prospective study correlating lower extremity overuse or acquired ligamentous laxity with low back pain	Nadler, Scott F	Spine	23	7	1998		excluded	non-relevant title/abstract
Multi-segment spine range of motion in dancers with and without recent low back pain	Swain, Christopher T V	Gait and Posture	70		2019	10.1016/j.gaitpost.2019.02.012	excluded	non-relevant title/abstract
Lumbar Mobility and Performance-Based Function: An Investigation in Older Adults with and without Chronic Low Back Pain	Coyle, P C	Pain medicine (Malden, Mass.)	18	1	2017	10.1093/pm/pnw136	excluded	non-relevant title/abstract
Lower Quadrant Swing Biomechanics Identifies Golfers With Increased Risk of Low Back Pain: A Prospective Longitudinal Cohort Study	Quinn, Samantha-Lynn	Journal of Sport Rehabilitation	31	8	2022	10.1123/jsr.2021-0191	excluded	non-relevant title/abstract
Lower back pain in physicians: Epidemiology and risk factors	Furber, A	Revue du Rhumatisme et des Maladies Osteo-Articulaires	59	12	1992		excluded	non-relevant title/abstract
Low back and hip pain in a postpartum runner: Applying ultrasound imaging and running analysis	Thein-Nissenbaum, J M	Journal of Orthopaedic and Sports Physical Therapy	42	7	2012	10.2519/jospt.2012.3941	excluded	non-relevant title/abstract
Efficacy of slump stretching in combinations with conventional therapy in chronic non-radicular low back pain - A randomized control trial	Natraj, Prabhakaran	Biomedicine (India)	38	3	2018		excluded	non-relevant title/abstract
Altered hip muscle activation in patients with chronic non-specific low back pain	Nötzel, D	Schmerz	25	2	2011	10.1007/s00482-010-1010-3	excluded	non-relevant title/abstract
Health-related quality of life in older adults with bilateral knee pain and back pain: data from the Osteoarthritis Initiative	Bindawas, S M	RHEUMATOLOGY INTERNATIONAL	35	12	2015	10.1007/s00296-015-3309-y	excluded	non-relevant title/abstract
Muscle activation timing and balance response in chronic lower back pain patients with associated radiculopathy	Frost, Lydia R	Clinical Biomechanics	32		2016	10.1016/j.clinbiomech.2015.12.001	excluded	non-relevant title/abstract
Pain and functional outcomes after outpatient physiotherapy in patients with low back pain	Alfuth, M	Orthopade	46	6	2017	10.1007/s00132-017-3390-x	excluded	non-relevant title/abstract
Sex differences in lumbopelvic movement patterns during hip medial rotation in people with chronic low back pain	Hoffman, S L	Archives of Physical Medicine and Rehabilitation	92	7	2011	10.1016/j.apmr.2011.02.015	excluded	non-relevant title/abstract
Diagnosis of discogenic low back pain in patients with probable symptoms but negative discography.	Yu, Yang	Archives of orthopaedic and trauma surgery	132	5	2012	10.1007/s00402-011-1448-5	excluded	non-relevant title/abstract
The classification of anatomic- and symptom-based low back disorders using motion measure models	Marras, W S	Spine	20	23	1995	10.1097/00007632-199512000-00013	excluded	non-relevant title/abstract
COMPARISON OF LATERAL ABDOMINAL MUSCLE THICKNESS IN YOUNG MALE SOCCER PLAYERS WITH AND WITHOUT LOW BACK PAIN	Noormohammadpour, Pardis	International Journal of Sports Physical Therapy	14	2	2019	10.26603/ijspt20190273	excluded	non-relevant title/abstract
Effects of manual therapy and mechanical massage on spinal alignment, extension range of motion, back extensor electromyographic activity, and thoracic extension strength in individuals with thoracic hyperkyphosis: A randomized controlled trial	Jung, Sung-Hoon	Evidence-based Complementary and Alternative Medicine	2020		2020	10.1155/2020/6526935	excluded	non-relevant title/abstract
Between/within-session reliability of spinal kinematic and lumbar muscle activity measures in patients with chronic low back pain and asymptomatic individuals	Christe, G	GAIT & POSTURE	95		2022	10.1016/j.gaitpost.2022.04.008	excluded	non-relevant title/abstract
KINEMATIC DIFFERENCES IN LUMBOPELVIC AND HIP MOVEMENT PATTERNS DURING A LOWER LIMB MOVEMENT TEST BETWEEN TWO GROUPS OF PEOPLE WITH LOW BACK PAIN	Sadeghisani, M	JOURNAL OF MECHANICS IN MEDICINE AND BIOLOGY	17	2	2017	10.1142/S0219519417500300	excluded	non-relevant title/abstract
Improvement of lower limb walking function in patients with chronic non-specific low back pain by biofeedback assisted electrical stimulation	Xiang, Z	Chinese Journal of Tissue Engineering Research	29	3	2025	10.12307/2024.690 LK - https://search.library.berkeley.edu/openurl/01UCS_BER/01UCS_BER:UCB?sid=EMBASE&sid=EMBASE&issn=20954344&id=doi:10.12307%2F2024.690&atitle=Improvement+of+lower+limb+walking+function+in+patients+with+chronic+non-specific+low+back+pain+by+biofeedback+assisted+electrical+stimulation&stitle=Chin.+J.+Tissue+Eng.+Res.&title=Chinese+Journal+of+Tissue+Engineering+Research&volume=29&…	excluded	non-relevant title/abstract
T12 Dorsal Root Ganglion Stimulation to Treat Chronic Low Back Pain: A Case Series	Chapman, Kenneth B	Neuromodulation	23	2	2020	10.1111/ner.13047	excluded	non-relevant title/abstract
The reliability and concurrent validity of a new iPhone® application for measuring active lumbar spine flexion and extension range of motion in patients with low back pain	Pourahmadi, Mohammadreza	Physiotherapy Theory and Practice	37	1	2021	10.1080/09593985.2019.1616017	excluded	non-relevant title/abstract
Knee joint repositioning error in different trunk positions among females with chronic nonspecific low back pain: A cross-sectional study	Ranjbar, Parisa	Journal of Bodywork and Movement Therapies	35		2023	10.1016/j.jbmt.2023.04.027	excluded	non-relevant title/abstract
Functional multidisciplinary rehabilitation versus outpatient physiotherapy for non specific low back pain: randomized controlled trial.	Henchoz, Yves	Swiss medical weekly	140		2010	10.4414/smw.2010.13133	excluded	non-relevant title/abstract
Clinical research of percutaneous spinal nerve posteromedial ramus destruction in treatment for chronic facet arthrogenic low back pain: A randomized trial	Feng, S	Annals of Palliative Medicine	9	4	2020	10.21037/apm-20-1374	excluded	non-relevant title/abstract
An application of pattern recognition for the comparison of trunk muscles EMG waveforms between subjects with and without chronic low back pain during flexion-extension and lateral bending tasks	Larivière, C	Journal of Electromyography and Kinesiology	10	4	2000	10.1016/S1050-6411(00)00013-4	excluded	non-relevant title/abstract
Comparison of the effect of laser and magnetic therapy for pair level and the range of motion of the spine of people with osteoarthritislower back	Zdrodowska, B	Polski Merkuriusz Lekarski	38	223	2015		excluded	non-relevant title/abstract
The feasibility and impact of instrument-assisted manual therapy (IAMT) for the lower back on the structural and functional properties of the lumbar area in female soccer players: A randomised, placebo-controlled pilot study design	Weber, Patrick	Pilot and Feasibility Studies	6	1	2020	10.1186/s40814-020-00592-3	excluded	non-relevant title/abstract
Effect of dynamic stabilisation exercise therapy enhanced with muscles energy technique on some selected patients outcomes and trunk muscles function in patients with chronic non-specific low back pain: a study protocol	Ahmed, Usman Abba	European Journal of Physiotherapy	23	6	2021	10.1080/21679169.2020.1748710	excluded	non-relevant title/abstract
The neuropathic components of chronic low back pain: A prospective multicenter study using the DN4 questionnaire	Attal, N	Journal of Pain	12	10	2011	10.1016/j.jpain.2011.05.006	excluded	non-relevant title/abstract
Tarlov cyst: An uncommon cause of axial low back pain	Berlin, E M	PM and R	13		2021	10.1002/pmrj.12735 LK - https://search.library.berkeley.edu/openurl/01UCS_BER/01UCS_BER:UCB?sid=EMBASE&sid=EMBASE&issn=19341482&id=doi:10.1002%2Fpmrj.12735&atitle=Tarlov+cyst%3A+An+uncommon+cause+of+axial+low+back+pain&stitle=PM+R&title=PM+and+R&volume=13&issue=&spage=S102&epage=S103&aulast=Berlin&aufirst=Evan+M&auinit=E.M.&aufull=Berlin+E.M.&coden=&isbn=&pages=S102-S103&date=2021&auinit1=E&auini…	excluded	non-relevant title/abstract
Prevalence of and factors associated with dysfunctional low back pain in patients with rheumatoid arthritis	Miura, K	European Spine Journal			2019	10.1007/s00586-019-05938-x	excluded	non-relevant title/abstract
Incidence of foot rotation, pelvic crest unleveling, and supine leg length alignment asymmetry and their relationship to self-reported back pain	Knutson, G A	Journal of manipulative and physiological therapeutics	25	2	2002	10.1067/mmt.2002.121414	excluded	non-relevant title/abstract
Risk of falls in Brazilian elders with and without low back pain assessed using the physiological profile assessment: Bace study	Rosa, N M B	Brazilian Journal of Physical Therapy	20	6	2016	10.1590/bjpt-rbf.2014.0183	excluded	non-relevant title/abstract
Does the menstrual cycle and use of oral contraceptives influence the risk of low back pain? A prospective study among female soccer players	Brynhildsen, J O	Scandinavian Journal of Medicine and Science in Sports	7	6	1997	10.1111/j.1600-0838.1997.tb00165.x	excluded	non-relevant title/abstract
Finite element analysis of lumbar spine with different backpack positions in parachuting landing	Luo, Chenyu	Computer Methods in Biomechanics and Biomedical Engineering	24	15	2021	10.1080/10255842.2021.1906868	excluded	non-relevant title/abstract
The influence of individual low back health status on workplace trunk kinematics and risk of low back disorder	Ferguson, S A	Ergonomics	47	11	2004	10.1080/00140130410001712636	excluded	non-relevant title/abstract
The effect of using pain management techniques in the rehabilitation of chronic lower back injury in athletes and nonathletes	Asree Ktaiman, H J	Journal of Global Pharma Technology	10	3	2018		excluded	non-relevant title/abstract
Chronic low back pain in older adults: prevalence, reliability, and validity of physical examination findings.	Weiner, Debra K	Journal of the American Geriatrics Society	54	1	2006	10.1111/j.1532-5415.2005.00534.x	excluded	non-relevant title/abstract
Classification-Specific Treatment Improves Pain, Disability, Fear-Avoidance Beliefs, and Erector Spinae Muscle Activity During Walking in Patients With Low Back Pain Exhibiting Lumbar Extension-Rotation Pattern: A Randomized Controlled Trial	Kim, Si-hyun	Journal of Manipulative and Physiological Therapeutics	43	2	2020	10.1016/j.jmpt.2019.04.004	excluded	non-relevant title/abstract
Videoconference-Supervised Group Exercise Reduces Low Back Pain in Eldercare Workers: Results from the ReViEEW Randomised Controlled Trial	Espin, Ander	Journal of Occupational Rehabilitation			2024	10.1007/s10926-024-10182-2	excluded	non-relevant title/abstract
Back to back: Postnatal osteopathic care	Johnson, Chris	Practising Midwife	16	5	2013		excluded	non-relevant title/abstract
Development of active hip abduction screening test for identifying occupational low back pain	Erika, N.-W.	Journal of Orthopaedic and Sports Physical Therapy	39	9	2009	10.2519/jospt.2009.3093	excluded	non-relevant title/abstract
Does a modified STarT Back Tool predict outcome with a broader group of musculoskeletal patients than back pain? A secondary analysis of cohort data.	Hill, J C	BMJ open	6	10	2016	10.1136/bmjopen-2016-012445	excluded	non-relevant title/abstract
No association among gluteus medius activity, hip abduction strength, and kinematic variables during single-leg squat in young women with chronic nonspecific low back pain	Intelangelo, Leonardo	Journal of Musculoskeletal Research	23	4	2020	10.1142/S0218957720500165	excluded	non-relevant title/abstract
Influence of anthropometric factors and joint laxity in the incidence of adolescent back pain	Fairbank, J C	Spine	9	5	1984	10.1097/00007632-198407000-00007	excluded	non-relevant title/abstract
Patients with low back pain use stiffening strategy to compensate for movement control during active prone hip rotation: A cross-sectional study	Wattananon, Peemongkon	Journal of Back and Musculoskeletal Rehabilitation	35	2	2022	10.3233/BMR-200308	excluded	non-relevant title/abstract
L5-S1 arthrodesis impact on spino-pelvic parameters, gait, and quality-of-life in a patient with chronic low back pain with spondylolisthesis	Prince, G	Gait and Posture	113		2024	10.1016/j.gaitpost.2024.07.195 LK - https://search.library.berkeley.edu/openurl/01UCS_BER/01UCS_BER:UCB?sid=EMBASE&sid=EMBASE&issn=18792219&id=doi:10.1016%2Fj.gaitpost.2024.07.195&atitle=L5-S1+arthrodesis+impact+on+spino-pelvic+parameters%2C+gait%2C+and+quality-of-life+in+a+patient+with+chronic+low+back+pain+with+spondylolisthesis&stitle=Gait+Posture&title=Gait+and+Posture&volume=113&issue=&spage…	excluded	non-relevant title/abstract
Trunk muscle activation patterns during active hip abduction test during remission from recurrent low back pain: an observational study	Suehiro, T	BMC MUSCULOSKELETAL DISORDERS	22	1	2021	10.1186/s12891-021-04538-5	excluded	non-relevant title/abstract
Differences in lumbopelvic motion between people with and people without low back pain during two lower limb movement tests	Scholtes, S A	CLINICAL BIOMECHANICS	24	1	2009	10.1016/j.clinbiomech.2008.09.008	excluded	non-relevant title/abstract
Classification of Geriatric Low Back Pain Based on Hip Characteristics with a 12-Month Longitudinal Exploration of Clinical Outcomes: Findings from Delaware Spine Studies	Hicks, G E	Physical Therapy	101	12	2021	10.1093/ptj/pzab227	excluded	non-relevant title/abstract
Kinesiophobia, Pain, Muscle Functions, and Functional Performances among Older Persons with Low Back Pain	Ishak, N A	Pain Research and Treatment	2017		2017	10.1155/2017/3489617	excluded	non-relevant title/abstract
Comparison of the efficacy of auricular vagus nerve stimulation and conventional low back rehabilitation in patients with chronic low back pain	Demircioğlu, Gamze	Complementary Therapies in Clinical Practice	56		2024	10.1016/j.ctcp.2024.101862	excluded	non-relevant title/abstract
Reliability of lumbar movement dysfunction tests for chronic low back pain patients; methodological concerns to avoid misinterpretation	Rast, F M	Manual Therapy	26		2016	10.1016/j.math.2016.04.009	excluded	non-relevant title/abstract
Lower limb reaction force asymmetry in rowers with and without a history of back injury	An, Winko W	Sports Biomechanics	14	4	2015	10.1080/14763141.2015.1061047	excluded	non-relevant title/abstract
Viable disc tissue allograft supplementation; one-and two-level treatment of degenerated intervertebral discs in patients with chronic discogenic low back pain: One year results of the vast randomized controlled trial	Beall, Douglas P	Pain Physician	24	6	2021	10.36076/ppj.2021.24.465	excluded	non-relevant title/abstract
Prevalence and risk factors correlated with occupational back pain among workers in electronic industry	Suggaravetsiri, P	Occupational and Environmental Medicine	75		2018	10.1136/oemed-2018-ICOHabstracts.722 LK - https://search.library.berkeley.edu/openurl/01UCS_BER/01UCS_BER:UCB?sid=EMBASE&sid=EMBASE&issn=14707926&id=doi:10.1136%2Foemed-2018-ICOHabstracts.722&atitle=Prevalence+and+risk+factors+correlated+with+occupational+back+pain+among+workers+in+electronic+industry&stitle=Occup.+Environ.+Med.&title=Occupational+and+Environmental+Medicine&volume=75&issue=&spage…	excluded	non-relevant title/abstract
Effect of osteopathic manipulation of the sacroiliac joint vs electrotherapy on pain and functional disability in patients with low back pain: A pilot study.	Rodríguez-Pastor, José Antonio	Journal of back and musculoskeletal rehabilitation	35	6	2022	10.3233/BMR-210120	excluded	non-relevant title/abstract
Comparative study of lumbosacral alignment in elderly versus young adults: data on patients with low back pain	Coskun Benlidayi, I	Aging Clinical and Experimental Research	27	3	2015	10.1007/s40520-014-0274-3	excluded	non-relevant title/abstract
Thoracolumbar proprioception in individuals with and without low back pain: Intratester reliability, clinical applicability, and validity	Koumantakis, G A	Journal of Orthopaedic and Sports Physical Therapy	32	7	2002	10.2519/jospt.2002.32.7.327	excluded	non-relevant title/abstract
Use of strength exercises in rehabilitation process of persons with low back pain syndrome	Wójcicka, M	Postepy Rehabilitacji	26	1	2012	10.2478/rehab-2013-0030	excluded	non-relevant title/abstract
Electrical nerve stimulation therapy for chronic low back pain caused by multiple fractures		Nature Clinical Practice Endocrinology and Metabolism	4	2	2008	10.1038/ncpendmet0708	excluded	non-relevant title/abstract
Comparative effect of driving side on low back pain due to Repetitive Ipsilateral Rotation	Arslan, Syed Asadullah	Pakistan Journal of Medical Sciences	35	4	2019	10.12669/pjms.35.4.488	excluded	non-relevant title/abstract
The association between isoinertial trunk muscle performance and low back pain in male adolescents	Balague, F	EUROPEAN SPINE JOURNAL	19	4	2010	10.1007/s00586-009-1168-5	excluded	non-relevant title/abstract
Neuromuscular ultrasound imaging in low back pain patients with radiculopathy	Frost, Lydia R	Manual Therapy	21		2016	10.1016/j.math.2015.05.003	excluded	non-relevant title/abstract
Case report. Dysfunctional uterine bleeding with concomitant low back and lower extremity pain	Stude, D E	Journal of Manipulative and Physiological Therapeutics	14	8	1991		excluded	non-relevant title/abstract
The Association of Persistent Low Back Pain With Older Adult Falls and Collisions: A Longitudinal Analysis	Bell, T	Journal of Applied Gerontology	40	11	2021	10.1177/0733464820966517	excluded	non-relevant title/abstract
Adaptation of torso movement strategies in persons with spinal cord injury or low back pain	Kim, K H	Spine	35	19	2010	10.1097/BRS.0b013e3181cb4769	excluded	non-relevant title/abstract
Effects of unilateral backpack carriage on biomechanics of gait in adolescents: a kinematic analysis	Ozgul, B	ACTA ORTHOPAEDICA ET TRAUMATOLOGICA TURCICA	46	4	2012	10.3944/AOTT.2012.2678	excluded	non-relevant title/abstract
Outcome Analysis Of Two Different Injection Solutions For Epidural Injection In Radicular Lumbar Backache Syndromes	Saqib, Muhammad	Journal of Ayub Medical College, Abbottabad : JAMC	28	4	2016		excluded	non-relevant title/abstract
Cross-sectional study of low back pain and functional capabilities of the trunk	Masset, D	Archives des Maladies Professionnelles et de Medecine du Travail	57	4	1996		excluded	non-relevant title/abstract
Kinematic analyses of trunk stability in one leg standing for individuals with recurrent low back pain	Ham, Y W	Journal of Electromyography and Kinesiology	20	6	2010	10.1016/j.jelekin.2010.05.011	excluded	non-relevant title/abstract
Patterns of Opioid and Benzodiazepine Use in Opioid-Naïve Patients with Newly Diagnosed Low Back and Lower Extremity Pain	Azad, T D	Journal of General Internal Medicine	35	1	2020	10.1007/s11606-019-05549-8	excluded	non-relevant title/abstract
Thrust and nonthrust manipulation for older adults with low back pain: an evaluation of pain and disability.	Learman, Kenneth E	Journal of manipulative and physiological therapeutics	36	5	2013	10.1016/j.jmpt.2013.05.007	excluded	non-relevant title/abstract
Increasing back and radicular pain 2 years following intrathecal pump implantation with review of arachnoiditis	Kochany, J Z	Pain Medicine (United States)	14	11	2013	10.1111/pme.12188	excluded	non-relevant title/abstract
Association between hyper-pronated foot and the degree of severity of disability in patients with non-specific low back pain	Balasundaram, Arun Prasad	Journal of Bodywork and Movement Therapies	22	3	2018	10.1016/j.jbmt.2017.11.012	excluded	non-relevant title/abstract
Mechanical diagnosis of low back pain by McKenzie approach	Andou, M	Rigakuryoho Kagaku	16	4	2001	10.1589/rika.16.239	excluded	non-relevant title/abstract
Sitting with adjustable ischial and back supports: Biomechanical changes	Makhsous, M	Spine	28	11	2003	10.1097/01.BRS.0000068243.63203.A8	excluded	non-relevant title/abstract
Use of a non-medicated plaster in chronic lumbar back pain: a randomized controlled trial.	Ricci, Matteo	Acta bio-medica : Atenei Parmensis	93	4	2022	10.23750/abm.v93i4.12931	excluded	non-relevant title/abstract
Immediate changes after manual therapy in patients with persistent, nonspecific back pain: A randomized controlled trial	Espí-López, Gemma Victoria	Alternative Therapies in Health and Medicine	24	4	2018		excluded	non-relevant title/abstract
The nature of osteoporotic low back pain without acute vertebral fracture: A prospective multicenter study on the analgesic effect of monthly minodronic acid hydrate.	Fujimoto, Kazuki	Journal of orthopaedic science : official journal of the Japanese Orthopaedic Association	22	4	2017	10.1016/j.jos.2017.01.022	excluded	non-relevant title/abstract
Patients with inferior vena cava thrombosis frequently present with lower back pain and bilateral lower-extremity deep vein thrombosis	Kraft, C	Vasa - Journal of Vascular Diseases	42	4	2013	10.1024/0301-1526/a000288	excluded	non-relevant title/abstract
The effect of a back belt on torso motion: Survey in an express package delivery company	Jonai, H	Industrial Health	35	2	1997	10.2486/indhealth.35.235	excluded	non-relevant title/abstract
Documenting female spine motion during coitus with a commentary on the implications for the low back pain patient	Sidorkewicz, Natalie	European Spine Journal	24	3	2015	10.1007/s00586-014-3626-y	excluded	non-relevant title/abstract
Treatment of unresolved lower back pain with platelet-rich plasma injections	Darrow, M	Cogent Medicine	6	1	2019	10.1080/2331205X.2019.1581449 LK - https://search.library.berkeley.edu/openurl/01UCS_BER/01UCS_BER:UCB?sid=EMBASE&sid=EMBASE&issn=2331205X&id=doi:10.1080%2F2331205X.2019.1581449&atitle=Treatment+of+unresolved+lower+back+pain+with+platelet-rich+plasma+injections&stitle=Cogent+Med.&title=Cogent+Medicine&volume=6&issue=1&spage=1&epage=10&aulast=Darrow&aufirst=Marc&auinit=M.&aufull=Darrow+M.&coden=&i…	excluded	non-relevant title/abstract
Spinal alignment in low back pain patients and age-related side effects: A multivariate cross-sectional analysis of video rasterstereography back shape reconstruction data	Schroeder, J	European Spine Journal	22	9	2013	10.1007/s00586-013-2787-4	excluded	non-relevant title/abstract
Massage therapy helps to increase range of motion, decrease pain and assist in healing a client with low back pain and sciatica symptoms	Bell, J	Journal of Bodywork and Movement Therapies	12	3	2008	10.1016/j.jbmt.2008.01.006	excluded	non-relevant title/abstract
Changes in neck and back pain, cervical range of motion and cervical and lumbar flexion-relaxation ratios after below-knee assembly work	Shin, Seung-Je	Journal of Occupational Health	56	2	2014	10.1539/joh.13-0173-OA	excluded	non-relevant title/abstract
Mediational Analysis of Yoga’s Effect on Chronic Low-Back Pain in Veterans: What Factors Really Matter?	McCarthy, Adhana	International Journal of Yoga Therapy	32	2022	2022	10.17761/2022-D-21-00020	excluded	non-relevant title/abstract
Chronic lower back pain due to sarcoma	Hueber, W	Clinical and Experimental Rheumatology	16	3	1998		excluded	non-relevant title/abstract
Multisystem Resiliency as a Predictor of Physical and Psychological Functioning in Older Adults With Chronic Low Back Pain	Bartley, E J	FRONTIERS IN PSYCHOLOGY	10		2019	10.3389/fpsyg.2019.01932	excluded	non-relevant title/abstract
Outcome measures for studying patients with low back pain	Deyo, R A	Spine	19	18	1994	10.1097/00007632-199409151-00003	excluded	non-relevant title/abstract
Fluctuating asymmetry and low back pain	Al-Eisa, E	Evolution and Human Behavior	25	1	2004	10.1016/S1090-5138(03)00081-3	excluded	non-relevant title/abstract
Synergy Analysis of Back Muscle Activities in Patients With Adolescent Idiopathic Scoliosis Based on High-Density Electromyogram	Wang, Wei	IEEE Transactions on Biomedical Engineering	69	6	2022	10.1109/TBME.2021.3133583	excluded	non-relevant title/abstract
Clinical significance of relative pelvic version measurement as a predictor of low back pain after total hip arthroplasty	Okamoto, Yoshinori	European Spine Journal	32	12	2023	10.1007/s00586-023-07956-2	excluded	non-relevant title/abstract
Spinopelvic Alignment and Low Back Pain before and after Total Knee Arthroplasty	Kitagawa, A	Asian Spine Journal	15	1	2021	10.31616/asj.2019.0359	excluded	non-relevant title/abstract
Relationship of spinal curvature, mobility, and low back pain in women with and without urinary incontinence	Celenay, S T	Turkish Journal of Medical Sciences	47	4	2017	10.3906/sag-1609-67	excluded	non-relevant title/abstract
Is it all about a pain in the back?	Hartvigsen, J	Best Practice and Research: Clinical Rheumatology	27	5	2013	10.1016/j.berh.2013.09.008	excluded	non-relevant title/abstract
Gait analysis on chronic Low Back Pain clusters before rehabilitation program: Kinematic and kinetic approaches	Delpierre, Y	Computer Methods in Biomechanics and Biomedical Engineering	22		2019	10.1080/10255842.2020.1714238 LK - https://search.library.berkeley.edu/openurl/01UCS_BER/01UCS_BER:UCB?sid=EMBASE&sid=EMBASE&issn=21681171&id=doi:10.1080%2F10255842.2020.1714238&atitle=Gait+analysis+on+chronic+Low+Back+Pain+clusters+before+rehabilitation+program%3A+Kinematic+and+kinetic+approaches&stitle=Comput.+Methods+Biomech.+Biomed.+Eng.+Imaging+and+Visualization&title=Computer+Methods+in+Bio…	excluded	non-relevant title/abstract
Are components of a comprehensive medical assessment predictive of work disability after an episode of occupational low back trouble?	Hunt, D G	Spine	27	23	2002	10.1097/00007632-200212010-00011	excluded	non-relevant title/abstract
Psychosocial factors at work in relation to back and limb disorders	Leino, P I	Scandinavian Journal of Work, Environment and Health	21	2	1995	10.5271/sjweh.20	excluded	non-relevant title/abstract
Normalized hand-behind-back for the measurement of shoulder internal rotation	Mitsukane, Masahiro	JSES International	6	2	2022	10.1016/j.jseint.2021.12.001	excluded	non-relevant title/abstract
Effectiveness of bent leg raise technique and neurodynamics in patients with radiating low back pain	Adnan, M	Pakistan Journal of Medical Sciences	38	1	2022	10.12669/pjms.38.1.4010	excluded	non-relevant title/abstract
Insoles for prevention and treatment of back pain	Sahar, T	Cochrane Database of Systematic Reviews		4	2007	10.1002/14651858.CD005275.pub2	excluded	non-relevant title/abstract
Inter-rater Reliability of the McKenzie Method of Mechanical Diagnosis and Therapy for the Provisional Classification of Low Back Pain in Adolescents and Young Adults	Chan, M	Journal of Manual and Manipulative Therapy	29	4	2021	10.1080/10669817.2021.1874189	excluded	non-relevant title/abstract
Factors related to low back pain in patients with hip osteoarthritis	Tanaka, Shigeharu	Journal of Back and Musculoskeletal Rehabilitation	28	2	2015	10.3233/BMR-140535	excluded	non-relevant title/abstract
Pain in the back and lower extremities.	Krieger, A J	Current Problems in Surgery			1973		excluded	non-relevant title/abstract
The effect of tizanidine and tenoxicam in the patients with low back pain by electrokinesiologic analyses	Gabric, S	Pharmaca	30	4-Jan	1992		excluded	non-relevant title/abstract
Effects of a three-month active rehabilitation program on psychomotor performance of lower limbs in subjects with low back pain: A controlled study with a nine-month follow-up	Kuukkanen, T	Perceptual and Motor Skills	87	3 PART 1	1998	10.2466/pms.1998.87.3.739	excluded	non-relevant title/abstract
Effects of pelvic asymmetry and low back pain on trunk kinematics during sitting: A comparison with standing	Al-Eisa, E	Spine	31	5	2006	10.1097/01.brs.0000201325.89493.5f	excluded	non-relevant title/abstract
Complementary and alternative medicine: Perception and use by physiotherapists in the management of low back pain	Hughes, C M	Complementary Therapies in Medicine	19	3	2011	10.1016/j.ctim.2011.03.003	excluded	non-relevant title/abstract
Biomechanics of lower limbs during walking among candidates for total knee arthroplasty with and without low back pain	Burnett, David R	BioMed Research International	2015		2015	10.1155/2015/142562	excluded	non-relevant title/abstract
Effect of McKenzie therapy with and without strain counterstrain technique in patients with non-specific low back pain	Rahman, Abdul	Rawal Medical Journal	47	1	2022		excluded	non-relevant title/abstract
Effects of different treatments on pain, functional disability, position sense and range of motion in elite bodybuilders with chronic low back pain	Papoli, Amirmohammad Faal	Scientific Reports	14	1	2024	10.1038/s41598-024-59684-2	excluded	non-relevant title/abstract
Muscle Activity Pattern Dysfunction During Sit to Stand and Stand to Sit in the Movement System Impairment Subgroups of Low Back Pain	Orakifar, Neda	Archives of Physical Medicine and Rehabilitation	100	5	2019	10.1016/j.apmr.2018.08.190	excluded	non-relevant title/abstract
Hydrotherapy management of low back pain: a quality improvement project	Roberts, J	Australian Journal of Physiotherapy	41	3	1995	10.1016/S0004-9514(14)60431-1	excluded	non-relevant title/abstract
Effects of Electromagnetic Diathermy in Conjunction with Nerve Mobilization in the Management of Lower Back Pain	Kim, M K	JOURNAL OF PHYSICAL THERAPY SCIENCE	24	12	2012	10.1589/jpts.24.1337	excluded	non-relevant title/abstract
Chronic low back pain patients walk with locally altered spinal kinematics	Christe, Guillaume	Journal of Biomechanics	60		2017	10.1016/j.jbiomech.2017.06.042	excluded	non-relevant title/abstract
Postural sway and stepping response among working population: Reproducibility, long-term stability, and associations with symptoms of the low back	Takala, E.-P.	Clinical Biomechanics	12	8-Jul	1997	10.1016/S0268-0033(97)00033-8	excluded	non-relevant title/abstract
Myofascial origins of low back pain. I. Principles of diagnosis and treatment	Simons, D G	Postgraduate Medicine	73	2	1983	10.1080/00325481.1983.11697756	excluded	non-relevant title/abstract
Centralization of symptoms and lumbar range of motion in patients with low back pain	Bybee, R F	Physiotherapy Theory and Practice	25	4	2009	10.1080/09593980902782157	excluded	non-relevant title/abstract
Correction to: Trunk Reaction Time and Kinematic Changes Following Slip Perturbations in Subjects with Recurrent Low Back Pain (Annals of Biomedical Engineering, (2018), 46, 3, (488-497), 10.1007/s10439-017-1972-8)	Sung, P S	Annals of Biomedical Engineering	48	3	2018	10.1007/s10439-018-02163-3	excluded	non-relevant title/abstract
Evidence-based review of steroid therapy for back pain	Neira, F	Revista de la Sociedad Espanola del Dolor	16	6	2009	10.1016/S1134-8046(09)72543-1	excluded	non-relevant title/abstract
Risk factors in low-back pain. An epidemiological survey	Baker, A D L	Classic Papers in Orthopaedics			2014	10.1007/978-1-4471-5451-8_64	excluded	non-relevant title/abstract
Perforated diverticulitis presenting with shoulder and back pain	Regan, P	American Journal of Gastroenterology	112		2017	10.1038/ajg.2017.312 LK - https://search.library.berkeley.edu/openurl/01UCS_BER/01UCS_BER:UCB?sid=EMBASE&sid=EMBASE&issn=15720241&id=doi:10.1038%2Fajg.2017.312&atitle=Perforated+diverticulitis+presenting+with+shoulder+and+back+pain&stitle=Am.+J.+Gastroenterol.&title=American+Journal+of+Gastroenterology&volume=112&issue=&spage=S772&epage=&aulast=Regan&aufirst=Patrick&auinit=P.&aufull=Regan+P.&code…	excluded	non-relevant title/abstract
THE RELATIONSHIP BETWEEN CHRONIC LOW BACK PAIN AND PHYSICAL FACTORS IN COLLEGIATE POLE VAULTERS: A CROSS-SECTIONAL STUDY	Enoki, Shota	International Journal of Sports Physical Therapy	15	4	2020	10.26603/ijspt20200537	excluded	non-relevant title/abstract
Discogenic pain in acute nonspecific low-back pain	Hyodo, H	European Spine Journal	14	6	2005	10.1007/s00586-004-0844-8	excluded	non-relevant title/abstract
An analysis of pre-season risk factors for low back injury in high-school baseball pitchers: a prospective study	Nakase, Kurumi	Scientific Reports	11	1	2021	10.1038/s41598-021-90988-9	excluded	non-relevant title/abstract
A Prospective Study of Back Pain and Risk of Falls Among Older Community-dwelling Men	Marshall, L M	JOURNALS OF GERONTOLOGY SERIES A-BIOLOGICAL SCIENCES AND MEDICAL SCIENCES	72	9	2016	10.1093/gerona/glv225	excluded	non-relevant title/abstract
A history of low back pain affects pelvis and trunk coordination during a sustained manual materials handling task	Seay, Joseph F	Journal of Sport and Health Science	5	1	2016	10.1016/j.jshs.2016.01.011	excluded	non-relevant title/abstract
Precision of trunk movement in people with chronic low back pain	Wildenbeest, Meta H	Musculoskeletal Science and Practice	73		2024	10.1016/j.msksp.2024.103165	excluded	non-relevant title/abstract
Validity and reliability of a system to measure passive tissue characteristics of the lumbar region during trunk lateral bending in people with and people without low back pain	Gombatto, S P	Journal of Rehabilitation Research and Development	45	9	2008	10.1682/JRRD.2008.02.0027	excluded	non-relevant title/abstract
Effects of Qigong practice in office workers with chronic non-specific low back pain: A randomized control trial.	Phattharasupharerk, Suttinee	Journal of bodywork and movement therapies	23	2	2019	10.1016/j.jbmt.2018.02.004	excluded	non-relevant title/abstract
Physical Therapy for Patients with Back Pain	van der Valk, R W	Physiotherapy	81	6	1995	10.1016/S0031-9406(05)66795-8	excluded	non-relevant title/abstract
Effects of two 4-week proprioceptive neuromuscular facilitation programs on muscle endurance, flexibility, and functional performance in women with chronic low back pain	Kofotolis, N	Physical Therapy	86	7	2006	10.1093/ptj/86.7.1001	excluded	non-relevant title/abstract
Transcutaneous electrical nerve stimulation and acupuncture-like transcutaneous electrical nerve stimulation for chronic low back pain.	Flowerdew, M W	Complementary Therapies in Medicine	5	2	2000	10.1016/S0965-2299(97)80029-5	excluded	non-relevant title/abstract
Back supports at workplace. A new strategy to prevent lower-back disorders?	Lussenhop, S	Manuelle Medizin	35	3	1997	10.1007/s003370050020	excluded	non-relevant title/abstract
Task and postural factors are related to back pain in helicopter pilots	Bridger, R S	Aviation Space and Environmental Medicine	73	8	2002		excluded	non-relevant title/abstract
"Abductory twist"-an element of observational gait analysis in low back pain-a case study	Krishnan, P R G	Fizjoterapia Polska	11	1	2011	10.5604/16420136.940165	excluded	non-relevant title/abstract
Bertolotti Syndrome as a Potential Cause of Low Back Pain in Golfers	Back, J D	PM and R	3	8	2011	10.1016/j.pmrj.2011.04.021	excluded	non-relevant title/abstract
Isokinetic measurement of trunk muscle strength in women with chronic low-back pain	Bayramoglu, M	AMERICAN JOURNAL OF PHYSICAL MEDICINE & REHABILITATION	80	9	2001	10.1097/00002060-200109000-00004	excluded	non-relevant title/abstract
Effectiveness of Negative Pulsed-Pressure Myofascial Vacuum Therapy and Therapeutic Exercise in Chronic Non-Specific Low Back Pain: A Single-Blind Randomized Controlled Trial	Rodriguez-Huguet, M	JOURNAL OF CLINICAL MEDICINE	11	7	2022	10.3390/jcm11071984	excluded	non-relevant title/abstract
Effects of varying backpack loads on peak forces in the lumbosacral spine during walking	Goh, J.-H.	Clinical Biomechanics	13	SUPPL. 1	1998	10.1016/S0268-0033(97)00071-5	excluded	non-relevant title/abstract
Subcutaneous stimulation as an additional therapy to spinal cord stimulation for the treatment of lower limb pain and/or back pain: A feasibility study	Hamm-Faber, T E	Neuromodulation	15	2	2012	10.1111/j.1525-1403.2011.00393.x	excluded	non-relevant title/abstract
The Effects of Tai Chi Chuan Versus Core Stability Training on Lower-Limb Neuromuscular Function in Aging Individuals with Non-Specific Chronic Lower Back Pain.	Zou, Liye	Medicina (Kaunas, Lithuania)	55	3	2019	10.3390/medicina55030060	excluded	non-relevant title/abstract
To the editor: Comment on Long-Term Opioid Use in Patients with Newly Diagnosed Low Back Pain	Manchikanti, L	Spine	44	18	2019	10.1097/BRS.0000000000003143	excluded	non-relevant title/abstract
Thirty Minutes Identified as the Threshold for Development of Pain in Low Back and Feet Regions, and Predictors of Intensity of Pain during 1-h Laboratory-Based Standing in Office Workers	Rodriguez-Romero, B	International Journal of Environmental Research and Public Health	19	4	2022	10.3390/ijerph19042221	excluded	non-relevant title/abstract
Immediate effects of muscle energy technique and stabilization exercise in patients with chronic low back pain with suspected facet joint origin: A pilot study	Wahyuddin, Wahyuddin	Hong Kong Physiotherapy Journal	40	2	2020	10.1142/S1013702520500109	excluded	non-relevant title/abstract
Discogenic low back pain and degenerative lumbar spinal stenosis - How appropriate is surgical treatment?	Mayer, H M	Schmerz	15	6	2001	10.1007/s004820100036	excluded	non-relevant title/abstract
A Genome-Wide SNP Linkage Analysis Suggests a Susceptibility Locus on 6p21 for Ankylosing Spondylitis and Inflammatory Back Pain Trait	Zhang, Y L	PLOS ONE	11	12	2016	10.1371/journal.pone.0166888	excluded	non-relevant title/abstract
Measuring lumbar back motion during functional activities using a portable strain gauge sensor-based system: A comparative evaluation and reliability study	Suter, Magdalena	Journal of Biomechanics	100		2020	10.1016/j.jbiomech.2019.109593	excluded	non-relevant title/abstract
Effect of motor control training on hip muscles in elite football players with and without low back pain	Mendis, M D	JOURNAL OF SCIENCE AND MEDICINE IN SPORT	19	11	2016	10.1016/j.jsams.2016.02.008	excluded	non-relevant title/abstract
Randomised controlled clinical trial of magnet use in chronic low back pain; a pilot study	Langford, J	Clinical Chiropractic	8	1	2005	10.1016/j.clch.2004.09.006	excluded	non-relevant title/abstract
Diagnosis of the Vertebral Level from Which Low Back or Leg Pain Originates. A Comparison of Clinical Evaluation, MRI and Epiduroscopy	Bosscher, H A	Pain Practice	12	7	2012	10.1111/j.1533-2500.2012.00549.x	excluded	non-relevant title/abstract
Effect of adding medical cannabis to analgesic treatment in patients with low back pain related to fibromyalgia: an observational cross-over single centre study	Yassin, Mustafa	Clinical and experimental rheumatology	37	1	2019		excluded	non-relevant title/abstract
Measurement properties of 72 movement biomarkers aiming to discriminate non‑specific chronic low back pain patients from an asymptomatic population	Moissenet, Florent	Scientific Reports	13	1	2023	10.1038/s41598-023-33504-5	excluded	non-relevant title/abstract
Beware of the Film Findings!: Low Back Pain Patients and Healthy Volunteers Have A Similar X-Ray Appearance	Jackson, Roger P	Missouri medicine	114	1	2017		excluded	non-relevant title/abstract
Relative mobility of the pelvis and spine during trunk axial rotation in chronic low back pain patients: A case-control study	Taniguchi, Masashi	PLoS ONE	12	10	2017	10.1371/journal.pone.0186369	excluded	non-relevant title/abstract
Load distribution and postural changes in young adults when wearing a traditional backpack versus the BackTpack	Dahl, Kimberly D	Gait and Posture	45		2016	10.1016/j.gaitpost.2016.01.012	excluded	non-relevant title/abstract
Lumbar extensor muscle force control is associated with disability in people with chronic low back pain	Pranata, Adrian	Clinical Biomechanics	46		2017	10.1016/j.clinbiomech.2017.05.004	excluded	non-relevant title/abstract
Frequency-Specific Blood Oxygen Level Dependent Oscillations Associated With Pain Relief From Ankle Acupuncture in Patients With Chronic Low Back Pain	Xiang, A F	FRONTIERS IN NEUROSCIENCE	15		2021	10.3389/fnins.2021.786490	excluded	non-relevant title/abstract
Thrombosis of a bifurcated endograft following lower-back microwave therapy	Riambau, V	Journal of Endovascular Therapy	11	3	2004	10.1583/03-1117.1	excluded	non-relevant title/abstract
Ability to discriminate between healthy and low back pain sufferers using ultrasound during maximum lumbar extension	Cuesta-Vargas, Antonio I	Archives of Physical Medicine and Rehabilitation	95	6	2014	10.1016/j.apmr.2014.01.023	excluded	non-relevant title/abstract
THE EFFECT OF THE APPLICATION OF THE KINESIOLOGY TAPING TECHNIQUE FOR MUSCLE RANGE OF MOTION OF THE LUMBAR SPINE, AND THE SUBJECTIVE PERCEPTION OF PAIN INTENSITY IN PATIENTS WITH BACK PAIN	Garczyński, W	Annales Academiae Medicae Stetinensis	60	2	2014		excluded	non-relevant title/abstract
Nonorganic signs of significance in low back pain	Kummel, B M	Spine	21	9	1996	10.1097/00007632-199605010-00017	excluded	non-relevant title/abstract
96. A Study on Low Back Pain and Sciatica with Special Reference to Hemodynamic Study of Low Back and Lower Extremity Muscles	Ito, T	Neurologia medico-chirurgica	9		1967	10.2176/nmc.9.139	excluded	non-relevant title/abstract
Exercise-related stress reaction of the sacroiliac joint. An unusual cause of low back pain in athletes	Marymont, J V	American Journal of Sports Medicine	14	4	1986	10.1177/036354658601400414	excluded	non-relevant title/abstract
Exploring the Multidimensional Nature of Resilience in Pain and Function among Aging Adults with Chronic Low Back Pain	Lakdawala, M	Journal of Pain	22	5	2021	10.1016/j.jpain.2021.03.051 LK - https://search.library.berkeley.edu/openurl/01UCS_BER/01UCS_BER:UCB?sid=EMBASE&sid=EMBASE&issn=15288447&id=doi:10.1016%2Fj.jpain.2021.03.051&atitle=Exploring+the+Multidimensional+Nature+of+Resilience+in+Pain+and+Function+among+Aging+Adults+with+Chronic+Low+Back+Pain&stitle=J.+Pain&title=Journal+of+Pain&volume=22&issue=5&spage=590&epage=&aulast=Lakdawala&aufirst=Ma…	excluded	non-relevant title/abstract
Efficacy of Physiotherapy in Reducing Back Pain and Improve Joint Mobility in Older Women	Cichón, D	Ortopedia Traumatologia Rehabilitacja	21	1	2019	10.5604/01.3001.0013.1115 LK - https://search.library.berkeley.edu/openurl/01UCS_BER/01UCS_BER:UCB?sid=EMBASE&sid=EMBASE&issn=20844336&id=doi:10.5604%2F01.3001.0013.1115&atitle=Efficacy+of+Physiotherapy+in+Reducing+Back+Pain+and+Improve+Joint+Mobility+in+Older+Women&stitle=Ortop+Traumatol+Rehabil&title=Ortopedia%2C+traumatologia%2C+rehabilitacja&volume=21&issue=1&spage=45&epage=55&aulast=Cicho%C5…	excluded	non-relevant title/abstract
Risk Factors for Restricting Back Pain in Older Persons	Makris, U E	JOURNAL OF THE AMERICAN MEDICAL DIRECTORS ASSOCIATION	15	1	2014	10.1016/j.jamda.2013.09.013	excluded	non-relevant title/abstract
Back pain and spinal alignment abnormalities in schoolchildren	Troussier, B	Revue du Rhumatisme (English Edition)	66	9-Jul	1999		excluded	non-relevant title/abstract
Quantification of spinal configuration and postural capacity by ultrasound topometry for evaluation of different muscle strengthening programs in the therapy of back pain	Dalichau, S	Zeitschrift fur Orthopadie und Ihre Grenzgebiete	143	1	2005	10.1055/s-2004-820416	excluded	non-relevant title/abstract
A preliminary model study of the equine back including activity of longissimus dorsi muscle	Groesel, M	Equine Veterinary Journal	42	SUPPL. 38	2010	10.1111/j.2042-3306.2010.00282.x	excluded	non-relevant title/abstract
Low back pain status affects pelvis-trunk coordination and variability during walking and running	Seay, J F	Clinical Biomechanics	26	6	2011	10.1016/j.clinbiomech.2010.11.012	excluded	non-relevant title/abstract
Diagnostic accuracy of self-report and subjective history in the diagnosis of low back pain with non-specific lower extremity symptoms: A systematic review	Shultz, S	Manual Therapy	20	1	2015	10.1016/j.math.2014.08.002	excluded	non-relevant title/abstract
Modifying patterns of movement in people with low back pain -does it help? A systematic review	Laird, R A	BMC Musculoskeletal Disorders	13		2012	10.1186/1471-2474-13-169	excluded	non-relevant title/abstract
Effects of backward bending on lumbar intervertebral discs: Relevance to physical therapy treatments for low back pain	Adams, M A	Spine	25	4	2000	10.1097/00007632-200002150-00007	excluded	non-relevant title/abstract
Association Between Nondominant Leg-Side Hip Internal Rotation Restriction and Low Back Pain in Male Elite High School Soft Tennis Players	Tanabe, Toru	Journal of Sport Rehabilitation	32	2	2023	10.1123/jsr.2022-0114	excluded	non-relevant title/abstract
A Longitudinal Observational Clinical Study of Neurophysiological and Patient-Reported Responses to a Program of Physiotherapy for Acute and Subacute Low Back Pain	Perry, Jo	Journal of Manipulative and Physiological Therapeutics	41	6	2018	10.1016/j.jmpt.2017.11.003	excluded	non-relevant title/abstract
The effect of pilates exercises on lumbosacral alignment and functional conditions in women patients with chronic nonspecific low back pain: A pilot study	Kutlu Ozkaraoglu, D	Osteoporosis International	31	SUPPL 1	2020	10.1007/s00198-020-05696-3 LK - https://search.library.berkeley.edu/openurl/01UCS_BER/01UCS_BER:UCB?sid=EMBASE&sid=EMBASE&issn=14332965&id=doi:10.1007%2Fs00198-020-05696-3&atitle=The+effect+of+pilates+exercises+on+lumbosacral+alignment+and+functional+conditions+in+women+patients+with+chronic+nonspecific+low+back+pain%3A+A+pilot+study&stitle=Osteoporosis+Int.&title=Osteoporosis+International&volum…	excluded	non-relevant title/abstract
Core Stability and Hip Exercises Improve Physical Function and Activity in Patients with Non-Specific Low Back Pain: A Randomized Controlled Trial	Kim, B	TOHOKU JOURNAL OF EXPERIMENTAL MEDICINE	251	3	2020	10.1620/tjem.251.193	excluded	non-relevant title/abstract
Segmental lumbar mobility in individuals with low back pain: In vivo assessment during manual and self-imposed motion using dynamic MRI	Kulig, K	BMC Musculoskeletal Disorders	8		2007	10.1186/1471-2474-8-8	excluded	non-relevant title/abstract
Comparative analysis of analgesic efficacy of selected physiotherapy methods in low back pain patients	Charlusz, M	Ortopedia Traumatologia Rehabilitacja	12	3	2010		excluded	non-relevant title/abstract
The audible pop from high-velocity thrust manipulation and outcome in individuals with low back pain.	Flynn, Timothy W	Journal of manipulative and physiological therapeutics	29	1	2006	10.1016/j.jmpt.2005.11.005	excluded	non-relevant title/abstract
Low back pain in patients hospitalised with liver cirrhosis- a retrospective study	Bednar, R	BMC MUSCULOSKELETAL DISORDERS	24	1	2023	10.1186/s12891-023-06424-8	excluded	non-relevant title/abstract
An integrated approach to the examination and treatment of a patient with chronic low back pain	Spoto, Marcia Miller	Physiotherapy Theory and Practice	31	1	2015	10.3109/09593985.2014.949393	excluded	non-relevant title/abstract
The prevalence of low back pain and its associated factors in Thai rubber farmers	Udom, C	JOURNAL OF OCCUPATIONAL HEALTH	58	6	2016	10.1539/joh.16-0044-OA	excluded	non-relevant title/abstract
Quantitative assessment of the motion of the lumbar spine in the low back pain population and the effect of different spinal pathologies on this motion	McGregor, A H	European Spine Journal	6	5	1997	10.1007/BF01142676	excluded	non-relevant title/abstract
The role of adding hyaluronidase to fluoroscopically guided caudal steroid and hypertonic saline injection in patients with failed back surgery syndrome: a prospective, double-blinded, randomized study.	Yousef, Ayman Abd Al-Maksoud	Pain practice : the official journal of World Institute of Pain	10	6	2010	10.1111/j.1533-2500.2009.00357.x	excluded	non-relevant title/abstract
Significant reduction in risk of falls and back pain in osteoporotic-kyphotic women through a Spinal Proprioceptive Extension Exercise Dynamic (SPEED) program.	Sinaki, Mehrsheed	Mayo Clinic proceedings	80	7	2005	10.4065/80.7.849	excluded	non-relevant title/abstract
Comparing an e-Health program vs home rehabilitation program in patients with non-specific low back pain: A study protocol randomized feasibility trial	Castro-Sánchez, Adelaida María	Journal of Back and Musculoskeletal Rehabilitation	35	2	2022	10.3233/BMR-210040	excluded	non-relevant title/abstract
Effects of ozone applied by spinal endoscopy in patients with chronic pain related to failed back surgery syndrome: a pilot study	Magalhaes, F N D	NEUROPSYCHIATRIC DISEASE AND TREATMENT	9		2013	10.2147/NDT.S48663	excluded	non-relevant title/abstract
Factors Contributing to Residual Low Back Pain after Osteoporotic Vertebral Fractures	Inose, H	Journal of Clinical Medicine	11	6	2022	10.3390/jcm11061566	excluded	non-relevant title/abstract
The Effect of Exercise Intervention Based Upon the Selective Functional Movement Assessment in an Athlete With Non-specific Low Back Pain: A Case Report and Pilot Study	Huang, L	FRONTIERS IN PSYCHOLOGY	11		2020	10.3389/fpsyg.2020.02010	excluded	non-relevant title/abstract
Effect of myofascial trigger point therapy with an inflatable ball in elderlies with chronic non-specific low back pain	Oh, Sejun	Journal of Back and Musculoskeletal Rehabilitation	31	1	2018	10.3233/BMR-169696	excluded	non-relevant title/abstract
Does back pain improve in surgically treated degenerative lumbar spondylolisthesis: What can we tell our patients?	Bond, M	CMAJ. Canadian Medical Association Journal	61	4	2018	10.1503/cjs.009318 LK - https://search.library.berkeley.edu/openurl/01UCS_BER/01UCS_BER:UCB?sid=EMBASE&sid=EMBASE&issn=14882329&id=doi:10.1503%2Fcjs.009318&atitle=Does+back+pain+improve+in+surgically+treated+degenerative+lumbar+spondylolisthesis%3A+What+can+we+tell+our+patients%3F&stitle=CMAJ.+Canadian+Medical+Association+Journal&title=CMAJ.+Canadian+Medical+Association+Journal&volume=61&issue=4&…	excluded	non-relevant title/abstract
The importance of lumbar dynamometric examination in patients with low-back pain	Güler, Mustafa	Turkish Journal of Medical Sciences	43	6	2013	10.3906/sag-1208-35	excluded	non-relevant title/abstract
A novel case of refractory hiccups following epidural thoracic spinal cord stimulator implantation for chronic low back pain	Hatcher, Stacy	Interdisciplinary Neurosurgery: Advanced Techniques and Case Management	30		2022	10.1016/j.inat.2022.101645	excluded	non-relevant title/abstract
Prognostic implications of the Quebec Task Force classification of back-related leg pain: an analysis of longitudinal routine clinical data	Kongsted, A	BMC MUSCULOSKELETAL DISORDERS	14		2013	10.1186/1471-2474-14-171	excluded	non-relevant title/abstract
Back injuries in basketball players	Herskowitz, A	Clinics in Sports Medicine	12	2	1993		excluded	non-relevant title/abstract
Effect of experimentally induced low back pain on postural sway with breathing	Smith, M	Experimental Brain Research	166	1	2005	10.1007/s00221-005-2352-4	excluded	non-relevant title/abstract
Effects of Volitional spine stabilization and lower-extremity fatigue on the knee and ankle during landing performance in a population with recurrent low back pain	Haddas, Ram	Journal of Sport Rehabilitation	26	5	2017	10.1123/jsr.2015-0171	excluded	non-relevant title/abstract
Fatigue-related changes in torque output and electromyographic parameters of trunk muscles during isometric axial rotation exertion: an investigation in patients with back pain and in healthy subjects.	Ng, Joseph K-F	Spine	27	6	2002	10.1097/00007632-200203150-00013	excluded	non-relevant title/abstract
Effects of noxious stimulation to the back or calf muscles on gait stability	van den Hoorn, W	Journal of Biomechanics	48	15	2015	10.1016/j.jbiomech.2015.10.013	excluded	non-relevant title/abstract
Low back pain and patient-reported QOL outcomes in patients with adolescent idiopathic scoliosis without corrective surgery	Makino, T	SpringerPlus	4	1	2015	10.1186/s40064-015-1189-y	excluded	non-relevant title/abstract
Prevalence of chronic low back pain and its associated factors in the general population of South Korea: a cross-sectional study using the National Health and Nutrition Examination Surveys	Park, H J	JOURNAL OF ORTHOPAEDIC SURGERY AND RESEARCH	18	1	2023	10.1186/s13018-023-03509-x	excluded	non-relevant title/abstract
Congenital and acquired anatomic variations, including degenerative changes of the lower lumbar spine; role in production of painful back and lower extremity syndromes.	Harmon, P H	Clinical orthopaedics and related research	44		1966	10.1097/00003086-196601000-00017	excluded	non-relevant title/abstract
Yoga for veterans with chronic low back pain: Design and methods of a randomized clinical trial	Groessl, Erik J	Contemporary Clinical Trials	48		2016	10.1016/j.cct.2016.04.006	excluded	non-relevant title/abstract
Effect of laser treatment on postural control parameters in patients with chronic nonspecific low back pain: a randomized placebo-controlled trial.	Taradaj, J	Brazilian journal of medical and biological research = Revista brasileira de pesquisas medicas e biologicas	52	12	2019	10.1590/1414-431X20198474	excluded	non-relevant title/abstract
Development and internal validation of a clinical prediction model for non-recovery in older adults with back pain	van der Gaag, W H	Osteoarthritis and Cartilage	28		2020	10.1016/j.joca.2020.02.410 LK - https://search.library.berkeley.edu/openurl/01UCS_BER/01UCS_BER:UCB?sid=EMBASE&sid=EMBASE&issn=15229653&id=doi:10.1016%2Fj.joca.2020.02.410&atitle=Development+and+internal+validation+of+a+clinical+prediction+model+for+non-recovery+in+older+adults+with+back+pain&stitle=Osteoarthritis+Cartilage&title=Osteoarthritis+and+Cartilage&volume=28&issue=&spage=S254&epage=S255…	excluded	non-relevant title/abstract
Fatigue and low-back pain of freight-container tractor drivers. Correlation with ergonomic factors	Nakata, M	Sangyo Igaku	30	1	1988	10.1539/joh1959.30.28	excluded	non-relevant title/abstract
Analysis of asymmetry of the forces applied on the lower limb in subjects with nonspecific chronic low back pain	Zahraee, M H	BioMed Research International	2014		2014	10.1155/2014/289491	excluded	non-relevant title/abstract
Predictors of clinical success with stabilization exercise are associated with lower levels of lumbar multifidus intramuscular adipose tissue in patients with low back pain	Hebert, Jeffrey J	Disability and Rehabilitation	42	5	2020	10.1080/09638288.2018.1506510	excluded	non-relevant title/abstract
Relationship between low back pain and spinal alignment in the patients with lumbar facet syndrome	Shiro, Y	Rigakuryoho Kagaku	24	1	2009	10.1589/rika.24.65	excluded	non-relevant title/abstract
Cognitive Behavioral Therapy With Stabilization Exercises Affects Transverse Abdominis Muscle Thickness in Patients With Chronic Low Back Pain: A Double-Blinded Randomized Trial Study.	Bagheri, Rasool	Journal of manipulative and physiological therapeutics	43	5	2020	10.1016/j.jmpt.2019.03.015	excluded	non-relevant title/abstract
Smoking: A risk factor for development of low back pain in adolescents	Feldman, D E	Spine	24	23	1999	10.1097/00007632-199912010-00011	excluded	non-relevant title/abstract
Preliminary Use and Outcome Data of a Digital Home Exercise Program for Back, Hip, and Knee Pain: Retrospective Observational Study With a Time Series and Matched Analysis	Teepe, G W	JMIR MHEALTH AND UHEALTH	10	12	2022	10.2196/38649	excluded	non-relevant title/abstract
Factors affecting low back pain in mothers who have disabled children	Tonga, E	Journal of Back and Musculoskeletal Rehabilitation	21	4	2008	10.3233/BMR-2008-21401	excluded	non-relevant title/abstract
Comparison of two mobilization techniques in management of chronic non-specific low back pain.	Ali, Md Nasir	Journal of bodywork and movement therapies	23	4	2019	10.1016/j.jbmt.2019.02.020	excluded	non-relevant title/abstract
Percutaneous lumbar zygapophysial (facet) joint neurotomy using radiofrequency current, in the management of chronic low back pain: A randomized double-blind trial	Nath, S	Spine	33	12	2008	10.1097/BRS.0b013e31817329f0	excluded	non-relevant title/abstract
Reduced instantaneous center of rotation movement in patients with low back pain	Wattananon, Peemongkon	European Spine Journal	27	1	2018	10.1007/s00586-017-5054-2	excluded	non-relevant title/abstract
The effect of chronic low back pain on trunk muscle activations in target reaching movements with various loads	Thomas, J S	Spine	32	26	2007	10.1097/BRS.0b013e31815d0003	excluded	non-relevant title/abstract
Effects of paraspinal fatigue on lower extremity motoneuron excitability in individuals with a history of low back pain	Bunn, E A	Journal of Electromyography and Kinesiology	21	3	2011	10.1016/j.jelekin.2011.02.002	excluded	non-relevant title/abstract
Correlations Between Hip Extension Range of Motion, Hip Extension Asymmetry, and Compensatory Lumbar Movement in Patients with Nonspecific Chronic Low Back Pain.	Kim, Won-Deuk	Medical science monitor : international medical journal of experimental and clinical research	26		2020	10.12659/MSM.925080	excluded	non-relevant title/abstract
Derivation of clinical prediction rules for identifying patients with non-acute low back pain who respond best to a lumbar stabilization exercise program at post-treatment and six-month follow-up	Larivière, C	PLOS ONE	17	4	2022	10.1371/journal.pone.0265970	excluded	non-relevant title/abstract
Back pain: Which exercises can help, which can harm?	Mooney, V	Consultant	36	12	1996		excluded	non-relevant title/abstract
The mechanical relationship between the rearfoot, pelvis and low-back.	Duval, Karine	Gait & posture	32	4	2010	10.1016/j.gaitpost.2010.09.007	excluded	non-relevant title/abstract
Effect of chiropractic manipulation on the active range of motion of the dorso-ventral flexion at the thoraco-lumbar back in the standing horse	Garcia-De-Brigard, J C	Acta Veterinaria Scandinavica	61		2018	10.1186/s13028-019-0439-3 LK - https://search.library.berkeley.edu/openurl/01UCS_BER/01UCS_BER:UCB?sid=EMBASE&sid=EMBASE&issn=17510147&id=doi:10.1186%2Fs13028-019-0439-3&atitle=Effect+of+chiropractic+manipulation+on+the+active+range+of+motion+of+the+dorso-ventral+flexion+at+the+thoraco-lumbar+back+in+the+standing+horse&stitle=Acta+Vet.+Scand.&title=Acta+Veterinaria+Scandinavica&volume=61&issue=&s…	excluded	non-relevant title/abstract
The natural history of idiopathic low back pain. A three-year follow-up study of spinal motion, pain and functional capacity	Lankhorst, G J	Scandinavian Journal of Rehabilitation Medicine	17	1	1985		excluded	non-relevant title/abstract
Validity of isokinetic trunk measurements with respect to healthy adults, athletes and low back pain patients	Mueller, S	Isokinetics and Exercise Science	20	4	2012	10.3233/IES-2012-00482	excluded	non-relevant title/abstract
Clinical Practice Guideline: Chiropractic Care for Low Back Pain	Globe, Gary	Journal of Manipulative and Physiological Therapeutics	39	1	2016	10.1016/j.jmpt.2015.10.006	excluded	non-relevant title/abstract
The precarious use of charm needles susuk in treatment of low back pain by traditional medicine practitioners and its possible risk to patient safety	Rampal, Sanjiv	Medical Journal of Malaysia	75	1	2020		excluded	non-relevant title/abstract
A clinical prediction rule to identify patients with low back pain who are likely to experience short-term success following lumbar stabilization exercises: a randomized controlled validation study.	Rabin, Alon	The Journal of orthopaedic and sports physical therapy	44	1	2014	10.2519/jospt.2014.4888	excluded	non-relevant title/abstract
Answer to the Letter to the Editor of R. K. Rajnish et al. concerning “The effect of total hip arthroplasty on sagittal spinal–pelvic–leg alignment and low back pain in patients with severe hip osteoarthritis” by W. Weng et al. Eur Spine J (2016);25(11):3	Wang, W	European Spine Journal	26	8	2017	10.1007/s00586-017-5137-0	excluded	non-relevant title/abstract
An exploration of pre-professional dancers’ beliefs of the low back and dance-specific low back movements	Hendry, Danica	Medical Problems of Performing Artists	34	3	2019	10.21091/mppa.2019.3025	excluded	non-relevant title/abstract
Effects of Nintendo Ring Fit Adventure Exergame on Pain and Psychological Factors in Patients with Chronic Low Back Pain	Sato, Takashi	Games for Health Journal	10	3	2021	10.1089/g4h.2020.0180	excluded	non-relevant title/abstract
The effectiveness of pregnancy rehabilitation: Effects on low back pain and calf cramps during pregnancy and pregnancy outcome	Beyaz, E A	Nobel Medicus	7	2	2011		excluded	non-relevant title/abstract
Sagittal lumbopelvic alignment in patients with low back pain and the effects of a high-load lifting exercise and individualized low-load motor control exercises—a randomized controlled trial	Berglund, Lars	Spine Journal	18	3	2018	10.1016/j.spinee.2017.07.178	excluded	non-relevant title/abstract
Effect of Opioid vs Nonopioid Medications on Pain-Related Function in Patients With Chronic Back Pain or Hip or Knee Osteoarthritis Pain The SPACE Randomized Clinical Trial	Krebs, E E	JAMA-JOURNAL OF THE AMERICAN MEDICAL ASSOCIATION	319	9	2018	10.1001/jama.2018.0899	excluded	non-relevant title/abstract
Effect of spinal alignment changes on lower back pain in patients treated with total hip arthroplasty for hip osteoarthritis	Saiki, F	Medicina (Lithuania)	57	11	2021	10.3390/medicina57111219	excluded	non-relevant title/abstract
Short-term effects of kinesio taping in women with pregnancy-related low back pain: A randomized controlled clinical trial	Kaplan, Şeyhmus	Medical Science Monitor	22		2016	10.12659/MSM.898353	excluded	non-relevant title/abstract
Identification of preliminary prognostic indicators for back rehabilitation in patients with nonspecific chronic low back pain	Denteneer, Lenie	Spine	41	6	2016	10.1097/BRS.0000000000001262	excluded	non-relevant title/abstract
Ageing and obesity indices influences the tactile acuity of the low back regions: A cross-sectional study	Falling, Carrie	Manual Therapy	23		2016	10.1016/j.math.2016.02.004	excluded	non-relevant title/abstract
Early physical therapy vs usual care in patients with recent-onset low back pain: A randomized clinical trial	Fritz, Julie M	JAMA - Journal of the American Medical Association	314	14	2015	10.1001/jama.2015.11648	excluded	non-relevant title/abstract
Backpack treatment for camptocormia	Gerton, B K	Movement Disorders	25	2	2010	10.1002/mds.22909	excluded	non-relevant title/abstract
Dynamic brain imaging using PET-CT for patients undergoing L2-DRG stimulation for low back pain	Mehta, V	Neuromodulation	21	3	2018	10.1111/ner.12774 LK - https://search.library.berkeley.edu/openurl/01UCS_BER/01UCS_BER:UCB?sid=EMBASE&sid=EMBASE&issn=15251403&id=doi:10.1111%2Fner.12774&atitle=Dynamic+brain+imaging+using+PET-CT+for+patients+undergoing+L2-DRG+stimulation+for+low+back+pain&stitle=Neuromodulation&title=Neuromodulation&volume=21&issue=3&spage=e86&epage=&aulast=Mehta&aufirst=Vivek&auinit=V.&aufull=Mehta+V.&coden=&is…	excluded	non-relevant title/abstract
Analysis of symmetry of weight-bearing in athletes with and without low back pain during gait	Sadeghisani, Meissam	Annals of Applied Sport Science	6	2	2018	10.29252/aassjournal.6.2.31	excluded	non-relevant title/abstract
Relationships between spinal mobility, physical performance tests, pain intensity and disability assessments in chronic low back pain patients	Grönblad, M	Scandinavian Journal of Rehabilitation Medicine	29	1	1997		excluded	non-relevant title/abstract
The relationship between hip rotation range of movement and low back pain prevalence in amateur golfers: An observational study	Murray, E	Physical Therapy in Sport	10	4	2009	10.1016/j.ptsp.2009.08.002	excluded	non-relevant title/abstract
Functional Capacity Evaluation: Performance of Patients with Chronic Non-specific Low Back Pain Without Waddell Signs	Oesch, Peter	Journal of Occupational Rehabilitation	25	2	2015	10.1007/s10926-014-9533-6	excluded	non-relevant title/abstract
Myofascial release versus Mulligan sustained natural apophyseal glides' immediate and short-term effects on pain, function, and mobility in nonspecific low back pain	Bhat, P V	PeerJ	9		2021	10.7717/peerj.10706 LK - https://search.library.berkeley.edu/openurl/01UCS_BER/01UCS_BER:UCB?sid=EMBASE&sid=EMBASE&issn=21678359&id=doi:10.7717%2Fpeerj.10706&atitle=Myofascial+release+versus+Mulligan+sustained+natural+apophyseal+glides%27+immediate+and+short-Term+effects+on+pain%2C+function%2C+and+mobility+in+non-specific+low+back+pain&stitle=PeerJ&title=PeerJ&volume=9&issue=&spage=&epage=&aulast…	excluded	non-relevant title/abstract
Effect of Water Depth on Limb and Back Kinematics in Horses Walking on a Water Treadmill.	Tranquille, Carolyne	Journal of Equine Veterinary Science	115		2022	10.1016/j.jevs.2022.104025	excluded	non-relevant title/abstract
Percutaneously implanted plates in Failed back Surgery Syndrome (FBSS)	Vonhögen, L H	Neuromodulation	14	4	2011	10.1111/j.1525-1403.2011.00368.x	excluded	non-relevant title/abstract
Foot posture, leg length discrepancy and low back pain–Their relationship and clinical management using foot orthoses–An overview	Kendall, Julie C	The foot	24	2	2014		excluded	non-relevant title/abstract
The effects of two different low level laser therapies in the treatment of patients with chronic low back pain: A double-blinded randomized clinical trial	Doǧan, Şebnem Koldaş	Journal of Back and Musculoskeletal Rehabilitation	30	2	2017	10.3233/BMR-160739	excluded	non-relevant title/abstract
Quantification of thermal asymmetry. Part 2: Application in low-back pain and sciatica	Uematsu, S	Journal of Neurosurgery	69	4	1988	10.3171/jns.1988.69.4.0556	excluded	non-relevant title/abstract
Carrying a rucksack on either shoulder or the back, does it matter? Load induced functional scoliosis in "normal" young subjects	Bettany-Saltikov, J	Studies in Health Technology and Informatics	140		2008	10.3233/978-1-58603-888-5-221	excluded	non-relevant title/abstract
A comparison of lumbopelvic motion patterns and erector spinae behavior between asymptomatic subjects and patients with recurrent low back pain during pain-free periods	Sánchez-Zuriaga, Daniel	Journal of Manipulative and Physiological Therapeutics	38	2	2015	10.1016/j.jmpt.2014.11.002	excluded	non-relevant title/abstract
Insoles for prevention and treatment of back pain: A systematic review within the framework of the cochrane collaboration back review group	Sahar, T	Spine	34	9	2009	10.1097/BRS.0b013e31819f29be	excluded	non-relevant title/abstract
An unusual cause of low back pain: Solitary lumbar spine osteochondroma in a 71-year-old man	Tomé Bermejo, F	European Journal of Orthopaedic Surgery and Traumatology	18	1	2008	10.1007/s00590-007-0252-y	excluded	non-relevant title/abstract
Bilateral sacral insufficiency fractures in a patient with low back pain: A case report	Michael, A	PM and R	10	9	2018		excluded	non-relevant title/abstract
An exploratory analysis of gait biomechanics and muscle activation in pregnant females with high and low scores for low back or pelvic girdle pain during and after pregnancy	Bagwell, Jennifer J	Clinical Biomechanics	97		2022	10.1016/j.clinbiomech.2022.105705	excluded	non-relevant title/abstract
Group Acupuncture Therapy With Yoga Therapy for Chronic Neck, Low Back, and Osteoarthritis Pain in Safety Net Setting for an Underserved Population: Design and Rationale for a Feasibility Pilot	Nielsen, Arya	Global Advances In Health and Medicine	9		2020	10.1177/2164956120964716	excluded	non-relevant title/abstract
Sagittal plane blockage of the foot, ankle and hallux and foot alignment-prevalence and association with low back pain	Brantingham, James W. W	Journal of chiropractic medicine	5	4	2006	10.1016/S0899-3467(07)60144-X	excluded	non-relevant title/abstract
An adolescent athlete with low back pain associated with Spina bifida Occulta at the thoracolumbar Junction: A case report	Goto, Tsuyoshi	Journal of Medical Investigation	66	1.2	2019	10.2152/jmi.66.199	excluded	non-relevant title/abstract
A case of incidental atraumatic femoral head necrosis in a patient with low back pain	Berger, K	Journal of General Internal Medicine	33	2	2018		excluded	non-relevant title/abstract
The immediate effects of exercise using the Functional Re-adaptive Exercise Device on lumbopelvic kinematics in people with and without low back pain	Winnard, A	Musculoskeletal Science and Practice	27		2017	10.1016/j.msksp.2016.11.011	excluded	non-relevant title/abstract
Clinical and radiological study focused on relief of low back pain after decompression surgery in selected patients with lumbar spinal stenosis associated with grade i degenerative spondylolisthesis	Ikuta, Ko	Spine	41	24	2016	10.1097/BRS.0000000000001813	excluded	non-relevant title/abstract
Modifiable prognostic factors of high costs related to healthcare utilization among older people seeking primary care due to back pain: an identification and replication study	Killingmo, R M	BMC HEALTH SERVICES RESEARCH	22	1	2022	10.1186/s12913-022-08180-2	excluded	non-relevant title/abstract
Acute right upper quadrant abdominal pain in the setting of progressive back pain-an atypical presentation of intradural extramedullary schwannoma: A case report	Chen, P.-W.	PM and R	13		2021	10.1002/pmrj.12735 LK - https://search.library.berkeley.edu/openurl/01UCS_BER/01UCS_BER:UCB?sid=EMBASE&sid=EMBASE&issn=19341482&id=doi:10.1002%2Fpmrj.12735&atitle=Acute+right+upper+quadrant+abdominal+pain+in+the+setting+of+progressive+back+pain-an+atypical+presentation+of+intradural+extramedullary+schwannoma%3A+A+case+report&stitle=PM+R&title=PM+and+R&volume=13&issue=&spage=S155&epage=&aulast=Che…	excluded	non-relevant title/abstract
A bidirectional study of the association between insomnia, high-sensitivity C-reactive protein, and comorbid low back pain and lower limb pain	Ho, K K N	Scandinavian Journal of Pain	23	1	2023	10.1515/sjpain-2021-0197	excluded	non-relevant title/abstract
Hip rotation range of motion in people with and without low back pain who participate in rotation-related sports	Van Dillen, Linda R	Physical Therapy in Sport	9	2	2008		excluded	non-relevant title/abstract
Functional training for the low back patient	Chasan, N P	Orthopaedic Physical Therapy Clinics of North America	8	4	1999		excluded	non-relevant title/abstract
Low back pain: An algorithmic approach to diagnosis and manage	Rose-Innes, A P	Geriatrics	53	10	1998		excluded	non-relevant title/abstract
Lumbar interlaminar epidural steroid injections for chronic low back- and lower extremity-pain in Sjogren's syndrome: A case report	Faried, A	International Journal of Surgery Case Reports	94		2022	10.1016/j.ijscr.2022.107053	excluded	non-relevant title/abstract
Identification of intrinsic and reflexive contributions to low-back stiffness: Medium-term reliability and construct validity	Larivière, Christian	Journal of Biomechanics	48	2	2015	10.1016/j.jbiomech.2014.11.036	excluded	non-relevant title/abstract
Atypical Cause for Back Pain and Sciatica in a 35-Yr-Old Woman with Fibromyalgia	Naber, William J	American Journal of Physical Medicine and Rehabilitation	102	8	2023	10.1097/PHM.0000000000002203	excluded	non-relevant title/abstract
[A randomized controlled pilot on chronic non-specific low back pain treated with the superficial needling therapy combined with mild moxibustion].	Jin, Xiaofei	Zhongguo zhen jiu = Chinese acupuncture & moxibustion	38	10	2018	10.13703/j.0255-2930.2018.10.007	excluded	non-relevant title/abstract
Optimal sagittal motion axis for trunk extension and flexion tests in chronic low back trouble.	Rantanen, P	Clinical biomechanics (Bristol, Avon)	15	9	2000	10.1016/s0268-0033(00)00027-9	excluded	non-relevant title/abstract
Comparison of the different kinematic patterns during lateral bending between subjects with and without recurrent low back pain	Sung, Paul S	Clinical Biomechanics	38		2016	10.1016/j.clinbiomech.2016.08.006	excluded	non-relevant title/abstract
Perceived injustice mediates the relationship between socioeconomic status and physical function among individuals with chronic low back pain	Penn, T	Journal of Pain	22	5	2021	10.1016/j.jpain.2021.03.076 LK - https://search.library.berkeley.edu/openurl/01UCS_BER/01UCS_BER:UCB?sid=EMBASE&sid=EMBASE&issn=15288447&id=doi:10.1016%2Fj.jpain.2021.03.076&atitle=Perceived+injustice+mediates+the+relationship+between+socioeconomic+status+and+physical+function+among+individuals+with+chronic+low+back+pain&stitle=J.+Pain&title=Journal+of+Pain&volume=22&issue=5&spage=596&epage=&aula…	excluded	non-relevant title/abstract
Efficacy of kinesio tape added to lumbar stabilization exercises on adult patients with mechanical low back pain: A randomized, single-blind clinical trial	Elabd, Aliaa M	Journal of Bodywork and Movement Therapies	39		2024	10.1016/j.jbmt.2024.02.022	excluded	non-relevant title/abstract
Classification of the Pathological Range of Motion in Low Back Pain Using Wearable Sensors and Machine Learning	Villalba-Meneses, Fernando	Sensors	24	3	2024	10.3390/s24030831	excluded	non-relevant title/abstract
Flexion-relaxation ratio in sitting: application in low back pain rehabilitation	Mak, Joseph N F	Spine	35	16	2010		excluded	non-relevant title/abstract
A study on the paraspinal muscle surface electromyography in acute nonspecific lower back pain	Qiao, Jie	Medicine (United States)	98	34	2019	10.1097/MD.0000000000016904	excluded	non-relevant title/abstract
Classification characteristics of a chronic low back pain population using a combined McKenzie and patho-anatomical assessment	Flavell, Carol Ann	Manual Therapy	26		2016	10.1016/j.math.2016.10.002	excluded	non-relevant title/abstract
A comparative evaluation of core stabilization and back school exercise programs in chronic low back pain management	Kumar, G P	Journal of Cardiovascular Disease Research	15	8	2024	10.48047/jcdr.2024.15.08.136 LK - https://search.library.berkeley.edu/openurl/01UCS_BER/01UCS_BER:UCB?sid=EMBASE&sid=EMBASE&issn=09762833&id=doi:10.48047%2Fjcdr.2024.15.08.136&atitle=A+comparative+evaluation+of+core+stabilization+and+back+school+exercise+programs+in+chronic+low+back+pain+management&stitle=J.+Cardiovasc.+Dis.+Res.&title=Journal+of+Cardiovascular+Disease+Research&volume=15&issue=8&…	excluded	non-relevant title/abstract
Effect of muscle energy technique with and without strain-counterstrain technique in acute low back pain-A randomized clinical trial	Patel, V D	Hong Kong Physiotherapy Journal	38	1	2018	10.1142/S1013702518500051	excluded	non-relevant title/abstract
Autotraction treatment for low-back pain syndromes	Tesio, L	Critical Reviews in Physical and Rehabilitation Medicine	7	1	1995	10.1615/CritRevPhysRehabilMed.v7.i1.10	excluded	non-relevant title/abstract
Interaction Between Thoracic Movement and Lumbar Spine Muscle Activation Patterns in Young Adults Asymptomatic for Low Back Pain: A Cross-Sectional Study	Schinkel-Ivy, Alison	Journal of Manipulative and Physiological Therapeutics	42	6	2019	10.1016/j.jmpt.2018.11.022	excluded	non-relevant title/abstract
P016: Contribution of biomechanical modeling for the diagnosis and prevention of low back pain when walking at heel	Makhlouf, H	Global Spine Journal	12	3	2022	10.1177/21925682221096075 LK - https://search.library.berkeley.edu/openurl/01UCS_BER/01UCS_BER:UCB?sid=EMBASE&sid=EMBASE&issn=21925690&id=doi:10.1177%2F21925682221096075&atitle=P016%3A+Contribution+of+biomechanical+modeling+for+the+diagnosis+and+prevention+of+low+back+pain+when+walking+at+heel&stitle=Global+Spine+J.&title=Global+Spine+Journal&volume=12&issue=3&spage=213S&epage=&aulast=Makhlouf&au…	excluded	non-relevant title/abstract
Telerehabilitation for the treatment in chronic low back pain: A randomized controlled trial	Villatoro-Luque, Francisco Jesús	Journal of Telemedicine and Telecare			2023	10.1177/1357633X231195091	excluded	non-relevant title/abstract
Trunk postural control in unstable sitting: Effect of sex and low back pain status	Larivière, Christian	Clinical Biomechanics	30	9	2015	10.1016/j.clinbiomech.2015.07.006	excluded	non-relevant title/abstract
Association of comorbidity and outcome in episodes of nonspecific low back pain in occupational populations	Nordin, M	Journal of Occupational and Environmental Medicine	44	7	2002	10.1097/00043764-200207000-00015	excluded	non-relevant title/abstract
Do “age” and “gender” impact limited activity and restricted participation ICF category profiles in multimodal chronic back pain rehabilitation?	Ebenbichler, G R	PM and R	13		2021	10.1002/pmrj.12735 LK - https://search.library.berkeley.edu/openurl/01UCS_BER/01UCS_BER:UCB?sid=EMBASE&sid=EMBASE&issn=19341482&id=doi:10.1002%2Fpmrj.12735&atitle=Do+%E2%80%9Cage%E2%80%9D+and+%E2%80%9Cgender%E2%80%9D+impact+limited+activity+and+restricted+participation+ICF+category+profiles+in+multimodal+chronic+back+pain+rehabilitation%3F&stitle=PM+R&title=PM+and+R&volume=13&issue=&spage=S160&ep…	excluded	non-relevant title/abstract
Backward walking: A possible active exercise for low back pain reduction and enhanced function in athletes	Dufek, J	Journal of Exercise Physiology Online	14	2	2011		excluded	non-relevant title/abstract
A Large Mitral Valve Vegetation in a Patient Presented With Low Back Pain and Lower Limb Weakness-A Success Story of a Multidisciplinary Team	Bodruddoza, K	Circulation	146		2022	10.1161/circ.146.suppl_1.15051 LK - https://search.library.berkeley.edu/openurl/01UCS_BER/01UCS_BER:UCB?sid=EMBASE&sid=EMBASE&issn=15244539&id=doi:10.1161%2Fcirc.146.suppl_1.15051&atitle=A+Large+Mitral+Valve+Vegetation+in+a+Patient+Presented+With+Low+Back+Pain+and+Lower+Limb+Weakness-A+Success+Story+of+a+Multidisciplinary+Team&stitle=Circulation&title=Circulation&volume=146&issue=&spage=&epage=&a…	excluded	non-relevant title/abstract
Evaluation of the Effect of Patient Education and Strengthening Exercise Therapy Using a Mobile Messaging App on Work Productivity in Japanese Patients with Chronic Low Back Pain: Open-Label, Randomized, Parallel-Group Trial	Itoh, Naohiro	JMIR mHealth and uHealth	10	5	2022	10.2196/35867	excluded	non-relevant title/abstract
Fitness, motor competence, and body composition are weakly associated with adolescent back pain	Perry, M	Journal of Orthopaedic and Sports Physical Therapy	39	6	2009	10.2519/jospt.2009.3011	excluded	non-relevant title/abstract
Perceptions of sitting posture among members of the community, both with and without non-specific chronic low back pain	O'Sullivan, K	Manual Therapy	18	6	2013	10.1016/j.math.2013.05.013	excluded	non-relevant title/abstract
Height changes among chronic low back pain patients during intense physical exercise	Hupli, M	Scandinavian Journal of Medicine and Science in Sports	7	1	1997	10.1111/j.1600-0838.1997.tb00114.x	excluded	non-relevant title/abstract
Anatomy, Back, Intervertebral Discs.	Waxenbaum, Joshua A				2024		excluded	non-relevant title/abstract
Chronic low back pain patients with accompanying leg pain: The relationship between pain extent and pain intensity, disability and health status	Prins, M R	Journal of Back and Musculoskeletal Rehabilitation	26	1	2013	10.3233/BMR-2012-00350	excluded	non-relevant title/abstract
Body motion during repetitive isodynamic lifting: A comparative study of normal subjects and low-back pain patients	Rudy, T E	Pain	105	2-Jan	2003	10.1016/S0304-3959(03)00247-1	excluded	non-relevant title/abstract
Low back pain and its relation to the hip and foot	Cibulka, M T	Journal of Orthopaedic and Sports Physical Therapy	29	10	1999	10.2519/jospt.1999.29.10.595	excluded	non-relevant title/abstract
Anatomy, Back, Latissimus Dorsi.	Jeno, Susan H				2024		excluded	non-relevant title/abstract
Lumbar spine stability for subjects with and without low back pain during one-leg standing test	Sung, P S	Spine	35	16	2010	10.1097/BRS.0b013e3181d53b9c	excluded	non-relevant title/abstract
Greater lumbar extension during dolphin kick and psoas major tightness in swimmers with low back pain	Kitamura, G	Journal of Sport Rehabilitation	29	6	2020	10.1123/JSR.2018-0262	excluded	non-relevant title/abstract
Evolving patterns of spinal cord stimulation in patients implanted for intractable low back and leg pain	Sharan, A	Neuromodulation	5	3	2002	10.1046/j.1525-1403.2002.02027.x	excluded	non-relevant title/abstract
Anatomy, Back, Thoracic Vertebrae.	Waxenbaum, Joshua A				2024		excluded	non-relevant title/abstract
Network modeling and analysis of lumbar muscle surface EMG signals during flexion-extension in individuals with and without low back pain	Liu, A	Journal of Electromyography and Kinesiology	21	6	2011	10.1016/j.jelekin.2011.08.012	excluded	non-relevant title/abstract
Effect of pelvic forward tilt on low back compressive and shear forces during a manual lifting task	Hayashi, S	Journal of Physical Therapy Science	28	3	2016	10.1589/jpts.28.802	excluded	non-relevant title/abstract
The influence of 6-months sensomotoric training on physical performance in the elderly with chronic back pain	Sylwia, M	Postepy Rehabilitacji	24	3	2010		excluded	non-relevant title/abstract
Discogenic low back pain	Simon, J	Physical Medicine and Rehabilitation Clinics of North America	25	2	2014	10.1016/j.pmr.2014.01.006	excluded	non-relevant title/abstract
The relationship between balance performance, lumbar extension strength, trunk extension endurance, and pain in participants with chronic low back pain, and those without	Behennah, Jessica	Clinical Biomechanics	53		2018	10.1016/j.clinbiomech.2018.01.023	excluded	non-relevant title/abstract
Comparison of the Effects of Myofascial Meridian Stretching Exercises and Acupuncture in Patients with Low Back Pain	Büyükşireci, Dilek Eker	JAMS Journal of Acupuncture and Meridian Studies	15	6	2022	10.51507/j.jams.2022.15.6.347	excluded	non-relevant title/abstract
Low back disorders among athletes and its prevention	Kaneoka, K	Sports Injuries and Prevention			2015	10.1007/978-4-431-55318-2_31	excluded	non-relevant title/abstract
Spino-pelvic-rhythm with forward trunk bending in normal subjects without low back pain	Hasebe, Kiyotaka	European Journal of Orthopaedic Surgery and Traumatology	24	SUPPL.1	2014	10.1007/s00590-013-1303-1	excluded	non-relevant title/abstract
Spinal and pelvic alignment of sitting posture associated with smartphone use in adolescents with low back pain	In, T.-S.	International Journal of Environmental Research and Public Health	18	16	2021	10.3390/ijerph18168369	excluded	non-relevant title/abstract
Muscle strength rather than appendicular skeletal muscle mass might affect spinal sagittal alignment, low back pain, and health-related quality of life	Tanaka, Yoshihide	Scientific Reports	13	1	2023	10.1038/s41598-023-37125-w	excluded	non-relevant title/abstract
Chronic low back pain in traumatic lower limb amputees	Kulkarni, J	Clinical Rehabilitation	19	1	2005	10.1191/0269215505cr819oa	excluded	non-relevant title/abstract
Commentary: Standardization of dynamic lumbar imaging and diagnostic criteria for discogenic low back pain	DeVine, J G	Spine Journal	11	11	2011	10.1016/j.spinee.2011.10.018	excluded	non-relevant title/abstract
The aetiologies of Failed Back Surgery Syndrome: A systematic review	Clancy, C	Journal of Back and Musculoskeletal Rehabilitation	30	3	2017	10.3233/BMR-150318	excluded	non-relevant title/abstract
The global burden of low back pain: Estimates from the Global Burden of Disease 2010 study	Hoy, D	Annals of the Rheumatic Diseases	73	6	2014	10.1136/annrheumdis-2013-204428	excluded	non-relevant title/abstract
Evaluation of the effects of a novel exercise program in the treatment of low back pain in women working in a seated position: A randomized trial	Proskura, Patrycja	Journal of Back and Musculoskeletal Rehabilitation	36	4	2023	10.3233/BMR-210349	excluded	non-relevant title/abstract
Estimation of Lumbar Spine Loading of Low Back Pain Participant During Lifting Using an Open Source Musculoskeletal Model	Manoharan, P	Annual International Conference of the IEEE Engineering in Medicine and Biology Society. IEEE Engineering in Medicine and Biology Society. Annual International Conference	2023		2023	10.1109/EMBC40787.2023.10340362 LK - https://search.library.berkeley.edu/openurl/01UCS_BER/01UCS_BER:UCB?sid=EMBASE&sid=EMBASE&issn=26940604&id=doi:10.1109%2FEMBC40787.2023.10340362&atitle=Estimation+of+Lumbar+Spine+Loading+of+Low+Back+Pain+Participant+During+Lifting+Using+an+Open+Source+Musculoskeletal+Model&stitle=Annu+Int+Conf+IEEE+Eng+Med+Biol+Soc&title=Annual+International+Conference+of+the+…	excluded	non-relevant title/abstract
Segmental lumbar rotation in patients with discogenic low back pain during functional weight-bearing activities	Passias, P G	Journal of Bone and Joint Surgery	93A	1	2011	10.2106/JBJS.I.01348	excluded	non-relevant title/abstract
Passive back support exoskeleton improves range of motion using flexible beams	Näf, M B	Frontiers Robotics AI	5	JUN	2018	10.3389/frobt.2018.00072	excluded	non-relevant title/abstract
Evaluation of the relationship between history of lower back pain and asymmetrical trunk range of motion	Tamura, Akihiro	Journal of Back and Musculoskeletal Rehabilitation	34	6	2021	10.3233/BMR-181353	excluded	non-relevant title/abstract
Low back ache treatment with botulinum neurotoxin type A: Local experience in Kuwait	Nagarajan, V	Medical Principles and Practice	16	3	2007	10.1159/000100387	excluded	non-relevant title/abstract
Immediate effects of acupuncture in chronic low back pain: So what's new? Commentary	Baxter, G D	Focus on Alternative and Complementary Therapies	12	1	2007		excluded	non-relevant title/abstract
Prevalence and individual risk factors associated with clinical lumbar instability in rice farmers with low back pain	Puntumetakul, R	PATIENT PREFERENCE AND ADHERENCE	9		2015	10.2147/PPA.S73412	excluded	non-relevant title/abstract
Impact of powered knee-ankle prosthesis on low back muscle mechanics in transfemoral amputees: A case series	Jayaraman, C	Frontiers in Neuroscience	12	MAR	2018	10.3389/fnins.2018.00134	excluded	non-relevant title/abstract
The significance of radiometry in examination of flexibility referring to part lumbo-sacralis of the vertebral column in cases of chronic low back pain	Lisiński, P	Folia Morphologica	58	2	1998		excluded	non-relevant title/abstract
Gait analysis of individuals with specific low back pain undergoing surgery: case series report with one and six-month follow-up	Santos, Amanda	Physiotherapy Theory and Practice	40	7	2024	10.1080/09593985.2023.2187267	excluded	non-relevant title/abstract
Normal and abnormal postures in the sagittal plane and their relationship to low back pain	Bullock-Saxton, J	Physiotherapy Theory and Practice	4	2	1988	10.3109/09593988809159056	excluded	non-relevant title/abstract
Kinesiophobia modulates lumbar movements in people with chronic low back pain: a kinematic analysis of lumbar bending and returning movement	Osumi, M	European Spine Journal	28	7	2019	10.1007/s00586-019-06010-4	excluded	non-relevant title/abstract
Back Pain in Children and Adolescents	Achar, Suraj	American Family Physician	102	1	2020		excluded	non-relevant title/abstract
Consistency of a lumbar movement pattern across functional activities in people with low back pain	Marich, Andrej V	Clinical Biomechanics	44		2017	10.1016/j.clinbiomech.2017.03.004	excluded	non-relevant title/abstract
Effects of industrial back supports physiological demand, lifting style and perceived exertion	Marley, R J	International Journal of Industrial Ergonomics	17	6	1996	10.1016/0169-8141(94)00111-1	excluded	non-relevant title/abstract
Manual therapy and exercise therapy in patients with chronic low back pain: a randomized, controlled trial with 1-year follow-up.	Aure, Olav Frode	Spine	28	6	2003	10.1097/01.BRS.0000049921.04200.A6	excluded	non-relevant title/abstract
The effectiveness of low-level laser therapy for nonspecific chronic low back pain: A systematic review and meta-analysis	Huang, Z Y	Arthritis Research and Therapy	17	1	2015	10.1186/s13075-015-0882-0	excluded	non-relevant title/abstract
Long-term effect of high-intensity laser therapy in the treatment of patients with chronic low back pain: A randomized blinded placebo-controlled trial	Alayat, Mohamed Salaheldien Mohamed	Lasers in Medical Science	29	3	2014	10.1007/s10103-013-1472-5	excluded	non-relevant title/abstract
Reliability of spinal palpation for diagnosis of back and neck pain: a systematic review of the literature.	Seffinger, M A	Spine	29	19	2004		excluded	non-relevant title/abstract
Effects of kinesio taping in a physical therapist with acute low back pain due to patient handling: A case report	Hwang-Bo, G	International Journal of Occupational Medicine and Environmental Health	24	3	2011	10.2478/s13382-011-0029-8	excluded	non-relevant title/abstract
Effectiveness of combined general rehabilitation gymnastics and muscle energy techniques in older women with chronic low back pain	Wendt, M	BioMed Research International	2019		2019	10.1155/2019/2060987	excluded	non-relevant title/abstract
A surface electromyography based objective method to identify patients with nonspecific chronic low back pain, presenting a flexion related movement control impairment	Van Damme, B	Journal of Electromyography and Kinesiology	24	6	2014	10.1016/j.jelekin.2014.09.007	excluded	non-relevant title/abstract
The efficacy of lumbar extension traction for sagittal alignment in mechanical low back pain: A randomized trial	Diab, Aliaa Attiah Mohamed	Journal of Back and Musculoskeletal Rehabilitation	26	2	2013	10.3233/BMR-130372	excluded	non-relevant title/abstract
Interrater reliability of the cybex EDI-320 and fluid goniometer in normals and patients with low back pain	Chiarello, C M	Archives of Physical Medicine and Rehabilitation	74	1	1993		excluded	non-relevant title/abstract
Self-reports and clinician-measured physical function among patients with low back pain: A comparison	Lee, C E	Archives of Physical Medicine and Rehabilitation	82	2	2001	10.1053/apmr.2001.18214	excluded	non-relevant title/abstract
Race differences in resilience among older adults with chronic low back pain	Morais, Calia A	Journal of Pain Research	14		2021	10.2147/JPR.S293119	excluded	non-relevant title/abstract
An Additional Effect of Electro-acupuncture on Unspecified Chronic Low Back Pain Among University Employees in Al-Kharj, Saudi Arabia: A Randomized Controlled Study	Nambi, Gopal	Acupuncture and Electro-Therapeutics Research	48	3	2023	10.3727/036012923X16863127229151	excluded	non-relevant title/abstract
Back pain in surgically treated degenerative lumbar spondylolisthesis: What can we tell our patients	Bond, M	Clinical Neurosurgery	65		2018	10.1093/neuros/nyy303.321 LK - https://search.library.berkeley.edu/openurl/01UCS_BER/01UCS_BER:UCB?sid=EMBASE&sid=EMBASE&issn=0148396X&id=doi:10.1093%2Fneuros%2Fnyy303.321&atitle=Back+pain+in+surgically+treated+degenerative+lumbar+spondylolisthesis%3A+What+can+we+tell+our+patients&stitle=Clin.+Neurosurgery&title=Clinical+Neurosurgery&volume=65&issue=&spage=129&epage=130&aulast=Bond&aufirst=Michae…	excluded	non-relevant title/abstract
Effect of movement control and stabilization exercises in people with extension related non -specific low back pain- a pilot study	Salamat, Sara	Journal of Bodywork and Movement Therapies	21	4	2017	10.1016/j.jbmt.2017.02.005	excluded	non-relevant title/abstract
Anatomy, Back, Lumbar Vertebrae.	Waxenbaum, Joshua A				2024		excluded	non-relevant title/abstract
Evaluating Common Outcomes for Measuring Treatment Success for Chronic Low Back Pain	Chapman, J R	Spine	36	21 SUPPL.	2011	10.1097/BRS.0b013e31822ef74d	excluded	non-relevant title/abstract
Back school for patients with non-specific chronic low-back pain: Benefits from the association of an exercise program with patients education	de Andrade, S C	Acta Reumatologica Portuguesa	33	4	2008		excluded	non-relevant title/abstract
Osteoblastoma of a thoracic vertebra as a differential diagnosis of back pain	Eder, K.-M.	Monatsschrift fur Kinderheilkunde	164	1	2016	10.1007/s00112-015-3407-7	excluded	non-relevant title/abstract
Segmental back pain as a consequence of a rare spinal schwannoma	Mihál, V	Pediatrie pro Praxi	16	6	2015		excluded	non-relevant title/abstract
Intervention strategies for functional and structural low back pain	Polubinsky, R L	Athletic Therapy Today	15	6	2010	10.1123/att.15.6.8	excluded	non-relevant title/abstract
Instability and low back pain	Hansson, T	Surgery for Low Back Pain			2010	10.1007/978-3-642-04547-9_5	excluded	non-relevant title/abstract
The Relationship Among Neuromuscular Impairments, Chronic Back Pain, and Mobility in Older Adults	Makris, U E	PM and R	8	8	2016	10.1016/j.pmrj.2016.01.007	excluded	non-relevant title/abstract
Walking and running with non-specific chronic low back pain: What about the lumbar lordosis angle?	Simonet, Edwige	Journal of Biomechanics	108		2020	10.1016/j.jbiomech.2020.109883	excluded	non-relevant title/abstract
Behavior of the lumbar multifidus during lower extremity movements in people with recurrent low back pain during symptom remission	Macdonald, D A	Journal of Orthopaedic and Sports Physical Therapy	41	3	2011	10.2519/jospt.2011.3410	excluded	non-relevant title/abstract
Effect of kinesio taping on pain and functional disability in chronic nonspecific low back pain	Al-Shareef, Amal T	Spine	41	14	2016	10.1097/BRS.0000000000001447	excluded	non-relevant title/abstract
Spinal form and function profile: reference values for clinical use in low back pain	Schröder, J	Der Orthopäde	43	9	2014	10.1007/s00132-014-2316-0	excluded	non-relevant title/abstract
Hip osteoarthritis signs and symptoms are associated with increased fall risk among community-dwelling older adults with chronic low back pain: a prospective study	Knox, P J	Arthritis Research and Therapy	23	1	2021	10.1186/s13075-021-02455-5	excluded	non-relevant title/abstract
Effect of 12-week whole-body vibration exercise on lumbopelvic proprioception and pain control in young adults with nonspecific low back pain	Zheng, Yi-Li	Medical Science Monitor	25		2019	10.12659/MSM.912047	excluded	non-relevant title/abstract
The relief of low back pain with the WARP abdominoplasty: A preliminary report	Toranto, I R	Plastic and Reconstructive Surgery	85	4	1990	10.1097/00006534-199004000-00009	excluded	non-relevant title/abstract
Multiple aneurysms with thrombi in a 90-year-old patient with back pain, left lower extremity weakness, and frailty: A case report	Rayaz, M	Journal of the American Geriatrics Society	67		2019	10.1111/jgs.15898 LK - https://search.library.berkeley.edu/openurl/01UCS_BER/01UCS_BER:UCB?sid=EMBASE&sid=EMBASE&issn=15325415&id=doi:10.1111%2Fjgs.15898&atitle=Multiple+aneurysms+with+thrombi+in+a+90-year-old+patient+with+back+pain%2C+left+lower+extremity+weakness%2C+and+frailty%3A+A+case+report&stitle=J.+Am.+Geriatr.+Soc.&title=Journal+of+the+American+Geriatrics+Society&volume=67&issue=&spage=S…	excluded	non-relevant title/abstract
The Biomechanics of the Modern Golf Swing: Implications for Lower Back Injuries	Cole, M H	Sports Medicine	46	3	2016	10.1007/s40279-015-0429-1	excluded	non-relevant title/abstract
Postural adjustments impairments in elderly people with chronic low back pain	Garcez, D R	Scientific Reports	11	1	2021	10.1038/s41598-021-83837-2	excluded	non-relevant title/abstract
Comparison of lumbar paravertebral EMG patterns in chronic low back pain patients and non-patient controls	Ahern, D K	Pain	34	2	1988	10.1016/0304-3959(88)90160-1	excluded	non-relevant title/abstract
Dose-response relationship between work-related cumulative postural exposure and low back pain: A systematic review	Ribeiro, D C	Annals of Occupational Hygiene	56	6	2012	10.1093/annhyg/mes003	excluded	non-relevant title/abstract
Capsule Commentary on Gahier et al., a Simple Scale for Screening Lower-Extremity Arterial Disease as a Possible Cause of Low Back Pain. A Cross Sectional Study Among 542 Subjects	Gahier, M	Journal of General Internal Medicine	35	7	2020	10.1007/s11606-020-05709-1	excluded	non-relevant title/abstract
Relapse of Low Back Pain After Internal Lumbar Fixation Was Diagnosed with SAPHO Syndrome: A Case Report	Zhang, Yanfeng	International Medical Case Reports Journal	16		2023	10.2147/IMCRJ.S402752	excluded	non-relevant title/abstract
A novel image-guided, automatic, high-intensity neurostimulation device for the treatment of nonspecific low back pain	Gorenberg, M	Pain Research and Treatment	2011		2011	10.1155/2011/152307	excluded	non-relevant title/abstract
Influence of the increasing weight of the backpack on the balance of movement to primary school students	Zhou, N	Leather and Footwear Journal	18	2	2018	10.24264/lfj.18.2.7	excluded	non-relevant title/abstract
Effect of Chronic Low Back Pain on Lumbar Spine Lordosis During Sit-to-Stand and Stand-to-Sit	Pourahmadi, Mohammadreza	Journal of Manipulative and Physiological Therapeutics	43	2	2020	10.1016/j.jmpt.2018.11.028	excluded	non-relevant title/abstract
Effects of mcgill stabilization exercise on pain and disability, range of motion and dynamic balance indices in patients with chronic nonspecific low back pain	Farajzadeh, F	Journal of Babol University of Medical Sciences	19	10	2017		excluded	non-relevant title/abstract
Spine kinematics during prone extension in people with and without low back pain and among classification-specific low back pain subgroups	Mazzone, Brittney	Journal of Orthopaedic and Sports Physical Therapy	46	7	2016	10.2519/jospt.2016.6159	excluded	non-relevant title/abstract
Does ultrasound-guided facet joint injection reduce pain and improve mobility in patients with failed back surgery syndrome?	Çırak, M	Joint Diseases and Related Surgery	31	3	2020	10.5606/ehc.2020.75727	excluded	non-relevant title/abstract
Use of a Patient-Specific Outcome Measure and a Movement Classification System to Guide Nonsurgical Management of a Circus Performer with Low Back Pain: A Case Report	Chimenti, R L	Journal of Dance Medicine and Science	21	4	2017	10.12678/1089-313X.21.4.185	excluded	non-relevant title/abstract
Maffucci's Syndrome with Bone Axial Lesions: An Unusual Cause of Lower Back Pain	Ribeiro, C	Acta Medica Portuguesa	11	6	1998		excluded	non-relevant title/abstract
Electrophysiological Function of the Lumbar Multifidus and Erector Spinae Muscles in Elderly Patients with Chronic Low Back Pain	Sakai, Yoshihito	Clinical Spine Surgery	32	1	2019	10.1097/BSD.0000000000000709	excluded	non-relevant title/abstract
Impact of sarcopenia and sagittal parameters on the residual back pain after percutaneous vertebroplasty in patients with osteoporotic vertebral compression fracture	Bo, Jiashen	Journal of Orthopaedic Surgery and Research	17	1	2022	10.1186/s13018-022-03009-4	excluded	non-relevant title/abstract
Use of a footrest to reduce low back discomfort development due to prolonged standing	Lee, Jeremy Yang	Applied ergonomics	67		2018		excluded	non-relevant title/abstract
Postural taping applied to the low back influences kinematics and EMG activity during patient transfer in physical therapists with chronic low back pain	Kang, Min-Hyeok	Journal of Electromyography and Kinesiology	23	4	2013	10.1016/j.jelekin.2013.02.009	excluded	non-relevant title/abstract
Pain-related fear predicts reduced spinal motion following experimental back injury	Trost, Z	Pain	153	5	2012	10.1016/j.pain.2012.02.001	excluded	non-relevant title/abstract
The Risk Factors of Low Back Pain in Female High School Students	Noormohammadpour, Pardis	Spine	44	6	2019	10.1097/BRS.0000000000002837	excluded	non-relevant title/abstract
Prehension combined with gait in individuals with chronic low back pain	Manciopi, Priscila Abbári Rossi	Motor Control	21	1	2017	10.1123/mc.2014-0044	excluded	non-relevant title/abstract
'Hybrid neurostimulator': Simultaneous use of spinal cord and peripheral nerve field stimulation to treat low back and leg pain	Lipov, E G	Progress in Neurological Surgery	24		2011	10.1159/000323047	excluded	non-relevant title/abstract
Adaptations in pelvis, hip and knee kinematics during gait and muscle extensibility in low back pain patients: A cross-sectional study	Jiménez-Del-Barrio, Sandra	Journal of Back and Musculoskeletal Rehabilitation	33	1	2020	10.3233/BMR-191528	excluded	non-relevant title/abstract
The WATER study: Which AquaTic ExeRcises increase muscle activity and limit pain for people with low back pain?	Psycharakis, S G	Physiotherapy (United Kingdom)	116		2022	10.1016/j.physio.2022.03.003	excluded	non-relevant title/abstract
Comparison of lumbopelvic and hip movement patterns during passive hip external rotation in two groups of low back pain patients with and without rotational demand activities	Sadeghisani, Meissam	Ortopedia Traumatologia Rehabilitacja	17	6	2015	10.5604/15093492.1193032	excluded	non-relevant title/abstract
Using a Passive Back Exoskeleton During a Simulated Sorting Task: Influence on Muscle Activity, Posture, and Heart Rate	Bär, Mona	Human Factors	66	1	2024	10.1177/00187208211073192	excluded	non-relevant title/abstract
Gluteus medius coactivation response in field hockey players with and without low back pain	Bussey, Melanie D	Physical Therapy in Sport	17		2016		excluded	non-relevant title/abstract
Flexion relaxation and its relation to pain and function over the duration of a back pain episode	McGorry, R W	PLoS ONE	7	6	2012	10.1371/journal.pone.0039207	excluded	non-relevant title/abstract
Responsiveness of the modified lower extremity functional scale in patients with low back pain and sciatica: A comparison with pain intensity and the modified Roland-Morris Disability Scale	Horng, Y.-S.	Medicine (United States)	98	14	2019	10.1097/MD.0000000000015105	excluded	non-relevant title/abstract
Documentation of red flags by physical therapists for patients with low back pain	Leerar, P J	Journal of Manual and Manipulative Therapy	15	1	2007	10.1179/106698107791090105	excluded	non-relevant title/abstract
Low back pain development response to sustained trunk axial twisting	Shan, X	European Spine Journal	22	9	2013	10.1007/s00586-013-2784-7	excluded	non-relevant title/abstract
The effects of lumbar extensor strength on disability and mobility in patients with persistent low back pain	Helmhout, Pieter H	Journal of Sports Medicine and Physical Fitness	57	4	2017	10.23736/S0022-4707.16.06270-8	excluded	non-relevant title/abstract
Comparison of Kinematic Movement Patterns Between 2 Subgroups of Females With Low Back Pain and Healthy Women During Sit-to-Stand and Stand-to-Sit	Orakifar, Neda	Journal of Applied Biomechanics	38	5	2022	10.1123/jab.2022-0064	excluded	non-relevant title/abstract
Spectral analysis of lumbar muscles electromyogram in patients with low-back pain during dynamic trunk exercise	Lee, C	Neuro-Orthopedics	20	2	1997		excluded	non-relevant title/abstract
Correlation of acute back pain and sagittal balance acute sagittal imbalance: A new term?	Paksoy, Kemal	Journal of Experimental and Clinical Medicine (Turkey)	41	1	2024	10.52142/omujecm.41.1.18	excluded	non-relevant title/abstract
Decreased limits of stability in response to postural perturbations in subjects with low back pain	Henry, S M	Clinical Biomechanics	21	9	2006	10.1016/j.clinbiomech.2006.04.016	excluded	non-relevant title/abstract
Tachon's syndrome (suracute back and/or thoracic pain following local injections of corticosteroids). A report of 318 French cases	Berthelot, J.-M.	Joint Bone Spine	72	1	2005	10.1016/j.rhum.2004.01.006	excluded	non-relevant title/abstract
Dynamic treatment approach for insidious low back pain presenting as bertolotti's syndrome in a young patient: A case report	Thalla, N	PM and R	13		2021	10.1002/pmrj.12735 LK - https://search.library.berkeley.edu/openurl/01UCS_BER/01UCS_BER:UCB?sid=EMBASE&sid=EMBASE&issn=19341482&id=doi:10.1002%2Fpmrj.12735&atitle=Dynamic+treatment+approach+for+insidious+low+back+pain+presenting+as+bertolotti%27s+syndrome+in+a+young+patient%3A+A+case+report&stitle=PM+R&title=PM+and+R&volume=13&issue=&spage=S161&epage=&aulast=Thalla&aufirst=Nirguna&auinit=N.&auful…	excluded	non-relevant title/abstract
Comparison of isokinetic exercise versus standard exercise training in patients with chronic low back pain: A randomized controlled study	Sertpoyraz, F	Clinical Rehabilitation	23	3	2009	10.1177/0269215508099862	excluded	non-relevant title/abstract
Low back pain of mayofascial origin	Castro, G A	Informe Medico	13	3	2011		excluded	non-relevant title/abstract
Adult Male with Atraumatic Lower Back Pain and Leg Weakness	Brady, W J	Visual Diagnosis in Emergency and Critical Care Medicine, Second Edition			2011	10.1002/9781444397994.ch217	excluded	non-relevant title/abstract
Effects of mulligan mobilization and low-level laser therapy on physical disability, pain, and range of motion in patients with chronic low back pain: A pilot randomized controlled trial	Seo, U.-H.	Healthcare (Switzerland)	8	3	2020	10.3390/healthcare8030237	excluded	non-relevant title/abstract
Psychomotor speed and postural control in chronic low back pain patients: A controlled follow-up study	Luoto, S	Spine	21	22	1996	10.1097/00007632-199611150-00012	excluded	non-relevant title/abstract
Effect of the rider position during rising trot on the horse's biomechanics (back and trunk kinematics and pressure under the saddle)	Martin, P	Journal of Biomechanics	49	7	2016	10.1016/j.jbiomech.2016.02.016	excluded	non-relevant title/abstract
Key characteristics of low back pain and disability in college-aged adults: A pilot study	Handrakis, J P	Archives of Physical Medicine and Rehabilitation	93	7	2012	10.1016/j.apmr.2012.02.013	excluded	non-relevant title/abstract
Initial results using Khan Kinetic Treatment™ as a low back pain treatment option	Desmoulin, G T	Journal of Musculoskeletal Pain	15	3	2007	10.1300/J094v15n03_12	excluded	non-relevant title/abstract
Range of motion and motion patterns in patients with low back pain before and after rehabilitation	Magnusson, M L	Spine	23	23	1998	10.1097/00007632-199812010-00019	excluded	non-relevant title/abstract
Neuromechanical responses after biofeedback training in participants with chronic low back pain: An Experimental Cohort Study	Pagé, Isabelle	Journal of Manipulative and Physiological Therapeutics	38	7	2015	10.1016/j.jmpt.2015.08.005	excluded	non-relevant title/abstract
Three-dimensional functional capacity of normals and low back pain patients	Ferguson, Sue A	Proceedings of the Human Factors and Ergonomics Society	2		1996		excluded	non-relevant title/abstract
Does the weight of backpacks cause backache in 10-11 year-old children?	Pires Sánchez, C	Acta Pediatrica Espanola	69	8-Jul	2011		excluded	non-relevant title/abstract
Treatment of chronic low back pain in patients with spinal deformities using a sagittal re-alignment brace	Weiss, H.-R.	Scoliosis	4		2009	10.1186/1748-7161-4-7	excluded	non-relevant title/abstract
Short-term effect of acupuncture dry needle in treatment of chronic mechanical low back pain: a randomized controlled clinical trial	Alrawaili, S M	European Review for Medical and Pharmacological Sciences	28	14	2024	10.26355/eurrev_202407_36571	excluded	non-relevant title/abstract
Effectiveness of a Newly Developed Mobilization Device In Chronic Nonspecific Low Back Pain Patients	Kim, S	Archives of Physical Medicine and Rehabilitation	100	10	2019	10.1016/j.apmr.2019.08.195 LK - https://search.library.berkeley.edu/openurl/01UCS_BER/01UCS_BER:UCB?sid=EMBASE&sid=EMBASE&issn=1532821X&id=doi:10.1016%2Fj.apmr.2019.08.195&atitle=Effectiveness+of+a+Newly+Developed+Mobilization+Device+In+Chronic+Nonspecific+Low+Back+Pain+Patients&stitle=Arch.+Phys.+Med.+Rehabil.&title=Archives+of+Physical+Medicine+and+Rehabilitation&volume=100&issue=10&spage=e69&e…	excluded	non-relevant title/abstract
Determination of potential risk characteristics for cauda equina compression in emergency department patients presenting with atraumatic back pain: a 4-year retrospective cohort analysis within a tertiary referral neurosciences centre	Angus, Michelle	Emergency Medicine Journal	39	10	2022	10.1136/emermed-2020-210540	excluded	non-relevant title/abstract
A rare cause of postpartum low back pain: Pregnancy- and lactation-associated osteoporosis	Terzi, R	BioMed Research International	2014		2014	10.1155/2014/287832	excluded	non-relevant title/abstract
Lumbar multifidus muscle morphology is associated with low back-related pain duration, disability, and leg pain: A cross-sectional study in secondary care	Cooley, J R	PloS one	18	6	2023	10.1371/journal.pone.0285993	excluded	non-relevant title/abstract
Validation of a clinical test of thoracolumbar dissociation in chronic low back pain	Elgueta-Cancino, Edith	Journal of Orthopaedic and Sports Physical Therapy	45	9	2015	10.2519/jospt.2015.5590	excluded	non-relevant title/abstract
Lower back pain is reduced and range of motion increased after massage therapy.	Hernandez-Reif, M	The International journal of neuroscience	106	4-Mar	2001	10.3109/00207450109149744	excluded	non-relevant title/abstract
Impact of a multidisciplinary pain program for the management of chronic low back pain in patients undergoing spine surgery and primary total hip replacement: A retrospective cohort study	von der Hoeh, N H	Patient Safety in Surgery	8	1	2014	10.1186/s13037-014-0034-5	excluded	non-relevant title/abstract
Short-term outcomes of a back school program for chronic low back pain	Hodselmans, A P	Archives of Physical Medicine and Rehabilitation	82	8	2001	10.1053/apmr.2001.23899	excluded	non-relevant title/abstract
Osteopathic manipulative treatment for chronic low back pain: a randomized controlled trial.	Licciardone, John C	Spine	28	13	2003	10.1097/01.BRS.0000067110.61471.7D	excluded	non-relevant title/abstract
Validity of the fingertip-to-floor test and straight leg raising test in patients with acute and subacute low back pain: A comparison by sex and radicular pain	Ekedahl, K H	Archives of Physical Medicine and Rehabilitation	91	8	2010	10.1016/j.apmr.2010.05.002	excluded	non-relevant title/abstract
Altered squat movementpattern in patients with chronic low back pain	Zawadka, M	Annals of Agricultural and Environmental Medicine	28	1	2021	10.26444/aaem/117708	excluded	non-relevant title/abstract
Application of a classification system and description of a combined manual therapy intervention: A case with low back related leg pain	Petersen, S M	Journal of Manual and Manipulative Therapy	18	2	2010	10.1179/106698110X12640740712572	excluded	non-relevant title/abstract
Ultrasound-guided transgluteal sciatic nerve analgesia for refractory back pain in the ED: A case series	Goldsmith, Andrew J	American Journal of Emergency Medicine	38	9	2020	10.1016/j.ajem.2020.06.001	excluded	non-relevant title/abstract
Spinal arachnoid cyst as an atypical insidious cause of acute back pain	Um, D T	American Journal of Emergency Medicine	28	8	2010	10.1016/j.ajem.2009.12.014	excluded	non-relevant title/abstract
The short-term effectiveness of balance taping on acute nonspecific low-back pain: A case report	Lee, J.-H. H	MEDICINE	96	51	2017	10.1097/MD.0000000000009304	excluded	non-relevant title/abstract
Virtual immersive gaming to optimize recovery (VIGOR) in low back pain: A phase II randomized controlled trial	France, Christopher R	Contemporary Clinical Trials	69		2018	10.1016/j.cct.2018.05.001	excluded	non-relevant title/abstract
Chiropractic treatment of low back pain: a prospective survey.	Bronfort, G	Journal of manipulative and physiological therapeutics	9	2	1986		excluded	non-relevant title/abstract
Biomechanical and organizational risk and prevalence of low back pain in the old adults caregivers of a nursing home in Joao Pessoa/PB	Ribeiro, S B	Work	41	SUPPL.1	2012	10.3233/WOR-2012-0410-1933	excluded	non-relevant title/abstract
Association of low back pain with muscle weakness, decreased mobility function, and malnutrition in older women: A cross-sectional study	Kato, S	PLoS ONE	16	1-Jan	2021	10.1371/journal.pone.0245879	excluded	non-relevant title/abstract
Lower lumbar back pain occurring with transient hip osteoporosis: Complication of prolonged suffering and neck of femur fracture in a 24-year-old pregnant patient	Al-Dourobi, Karim	BMJ Case Reports	14	1	2021	10.1136/bcr-2020-238477	excluded	non-relevant title/abstract
Female patient suffering from chronic osteoarthritis and back pain	Bijak, M	Deutsche Zeitschrift fur Akupunktur	52	2	2009	10.1016/j.dza.2009.05.006	excluded	non-relevant title/abstract
A Population-Based Study of Juvenile Disc Degeneration and Its Association with Overweight and Obesity, Low Back Pain, and Diminished Functional Status	Samartzis, D	Journal of Bone and Joint Surgery	93A	7	2011	10.2106/JBJS.I.01568	excluded	non-relevant title/abstract
Bilateral deep vein thrombosis associated with inferior vena cava agenesis in a young patient manifesting as low back pain	Langer, F	Acta Medica Portuguesa	30	4	2017	10.20344/amp.7744	excluded	non-relevant title/abstract
Adaptive patterns of movement during downward reach and pick-up movements in knee osteoarthritis patients with mild low back pain	Huang, Hsuan-Ti	Journal of Physical Therapy Science	26	10	2014	10.1589/jpts.26.1527	excluded	non-relevant title/abstract
Perturbation-based exercise for prevention of low-back pain in adolescent athletes	Arampatzis, A	Translational Sports Medicine	4	1	2021	10.1002/tsm2.191	excluded	non-relevant title/abstract
Relationship between pain and intersegmental spinal motion characteristics in low-back pain subjects	Dickey, J P	Proceedings of the IEEE International Conference on Systems, Man and Cybernetics	1		2000	10.1109/ICSMC.2000.884999	excluded	non-relevant title/abstract
Effect of knee and hip position on hip extension range of motion in individuals with and without low back pain	Van Dillen, L R	Journal of Orthopaedic and Sports Physical Therapy	30	6	2000	10.2519/jospt.2000.30.6.307	excluded	non-relevant title/abstract
Evaluation of short-term effects of three passive aquatic interventions on chronic non-specific low back pain: Study protocol for a randomized cross-over clinical trial	Schitter, A M	Contemporary Clinical Trials Communications	26		2022	10.1016/j.conctc.2022.100904	excluded	non-relevant title/abstract
The association between whole body sagittal balance and risk of falls among elderly patients seeking treatment for back pain	Kim, J	Bone and Joint Research	6	5	2017	10.1302/2046-3758.65.BJR-2016-0271.R2	excluded	non-relevant title/abstract
Multifidus muscle size and percentage thickness changes among patients with unilateral chronic low back pain (CLBP) and healthy controls in prone and standing	Sweeney, Noelle	Manual Therapy	19	5	2014	10.1016/j.math.2014.04.009	excluded	non-relevant title/abstract
The type and pain provoking nature of exercise prescribed for low back pain: A survey of Australian health professionals	Summers, Simon J	Musculoskeletal Science and Practice	38		2018	10.1016/j.msksp.2018.09.007	excluded	non-relevant title/abstract
Three-dimensional kinetics of the lumbar spine and hips in low back pain patients during sit-to-stand and stand-to-sit	Shum, G L K	Spine	32	7	2007	10.1097/01.brs.0000259204.05598.10	excluded	non-relevant title/abstract
Acute infrarenal aortic dissection presenting as back pain and transient paralysis of the lower limbs	Ahmed, M	International Journal of Surgery Case Reports	3	3	2010	10.1016/j.ijscr.2010.06.007	excluded	non-relevant title/abstract
Epidural injection with or without steroid in managing chronic low-back and lower extremity pain: A meta-analysis of 10 randomized controlled trials	Zhai, Jinshuai	American Journal of Therapeutics	24	3	2017	10.1097/MJT.0000000000000265	excluded	non-relevant title/abstract
Physiotherapy and a homeopathic complex for chronic low-back pain due to osteoarthritis: A randomized, controlled pilot study	Morris, Mary	Alternative Therapies in Health and Medicine	22	1	2016		excluded	non-relevant title/abstract
Custom-Made Foot Orthoses as Non-Specific Chronic Low Back Pain and Pronated Foot Treatment	Castro-Méndez, Aurora	INTERNATIONAL JOURNAL OF ENVIRONMENTAL RESEARCH AND PUBLIC HEALTH	18	13	2021	10.3390/ijerph18136816	excluded	non-relevant title/abstract
Effects of intervertebral disc disorders of low back on the mandibular kinematic: Kinesiographic study	Spadaro, A	BMC Research Notes	7	1	2014	10.1186/1756-0500-7-569	excluded	non-relevant title/abstract
Visual and instrumental diagnostics using chromokinegraphics: Reliability and validity for low back pain stratification	Giesche, Florian	Journal of Back and Musculoskeletal Rehabilitation	32	2	2019	10.3233/BMR-181203	excluded	non-relevant title/abstract
Scoliosis and back pain in children and adolescents with cerebral palsy	Alriksson-Schmidt, A	Developmental Medicine and Child Neurology	61		2019	10.1111/dmcn.14353 LK - https://search.library.berkeley.edu/openurl/01UCS_BER/01UCS_BER:UCB?sid=EMBASE&sid=EMBASE&issn=14698749&id=doi:10.1111%2Fdmcn.14353&atitle=Scoliosis+and+back+pain+in+children+and+adolescents+with+cerebral+palsy&stitle=Dev.+Med.+Child+Neurol.&title=Developmental+Medicine+and+Child+Neurology&volume=61&issue=&spage=40&epage=41&aulast=Alriksson-Schmidt&aufirst=A.&auinit=A.&auf…	excluded	non-relevant title/abstract
Standing Height as a Prevention Measure for Overuse Injuries of the Back in Alpine Ski Racing: A Kinematic and Kinetic Study of Giant Slalom	Spörri, J	Orthopaedic Journal of Sports Medicine	6	2	2018	10.1177/2325967116630719	excluded	non-relevant title/abstract
Incidence and risk factors for back pain in young floorball and basketball players: A Prospective study	Rossi, M K	Scandinavian Journal of Medicine and Science in Sports	28	11	2018	10.1111/sms.13237	excluded	non-relevant title/abstract
Brodie’s abscess of posterior ilium with gluteal syndrome, an unusual cause of paediatric low back pain: A case report	Behera, Gayadhar	Malaysian Orthopaedic Journal	11	2	2017	10.5704/MOJ.1707.009	excluded	non-relevant title/abstract
67-Year-old man with fever, back pain, and lower extremity weakness	Reilkoff, R	Mayo Clinic Proceedings	80	11	2005	10.4065/80.11.1510	excluded	non-relevant title/abstract
Repeatability of back kinematics in horses during treadmill locomotion	Faber, M	Equine Veterinary Journal	34	3	2002	10.2746/042516402776186010	excluded	non-relevant title/abstract
Comparative study of muscle strengthening exercises for treatment of chronic low backache	Ghosh, Soumya	Medical Journal of Dr. D.Y. Patil University	7	4	2014	10.4103/0975-2870.135258	excluded	non-relevant title/abstract
Prevalence and proposed mechanisms of chronic low back pain in baseball: part i	Wasser, J G	Research in Sports Medicine	25	2	2017	10.1080/15438627.2017.1282361	excluded	non-relevant title/abstract
Influences of nonspecific low back pain on three-dimensional lumbar spine kinematics in locomotion	Vogt, L	Spine	26	17	2001	10.1097/00007632-200109010-00019	excluded	non-relevant title/abstract
Differences in timing and magnitude of lumbopelvic rotation during active and passive knee extension in sitting position in people with and without low back pain: A cross-sectional study	Behdarvandan, Amin	Human Movement Science	64		2019	10.1016/j.humov.2019.02.012	excluded	non-relevant title/abstract
Effects of a self-assessment device for pelvic position on chronic back pain and range of motion of the trunk	Yoo, W.-G.	Journal of Physical Therapy Science	27	12	2015	10.1589/jpts.27.3939	excluded	non-relevant title/abstract
Magnetic Resonance Imaging Characteristics and Age-Related Changes in the Psoas Muscle: Analysis of 164 Patients with Back Pain and Balanced Lumbar Sagittal Alignment	Jang, Hae-Dong	World Neurosurgery	131		2019	10.1016/j.wneu.2019.07.048	excluded	non-relevant title/abstract
Assessment the influence of the lasertherapy and magnetotherapy in connection with kinesitherapy used by patients with the degenerative low back disease	Ratajczak, B	Postepy Rehabilitacji	25	2	2011		excluded	non-relevant title/abstract
Pelvic incidence and lumbar spine instability correlations in patients with chronic low back pain	Golbakhsh, M.-R.	Asian Journal of Sports Medicine	3	4	2012	10.5812/asjsm.34554	excluded	non-relevant title/abstract
An 8-week thoracic spine stabilization exercise program improves postural back pain, spine alignment, postural sway, and core endurance in university students: a randomized controlled study	Toprak Çelenay, Şeyda	TURKISH JOURNAL OF MEDICAL SCIENCES	47	2	2017	10.3906/sag-1511-155	excluded	non-relevant title/abstract
Backward arm swing was related with advancing spinal deformity: A cohort study of community-dwelling volunteers 60 years or older	Kobayashi, T	European Spine Journal	28		2019	10.1007/s00586-019-06103-0 LK - https://search.library.berkeley.edu/openurl/01UCS_BER/01UCS_BER:UCB?sid=EMBASE&sid=EMBASE&issn=14320932&id=doi:10.1007%2Fs00586-019-06103-0&atitle=Backward+arm+swing+was+related+with+advancing+spinal+deformity%3A+A+cohort+study+of+community-dwelling+volunteers+60+years+or+older&stitle=Eur.+Spine+J.&title=European+Spine+Journal&volume=28&issue=&spage=2869&epage=2870…	excluded	non-relevant title/abstract
The effectiveness of Tuina in managing chronic non-specific low back pain: A protocol of a multicenter international randomized controlled trial	Zhou, Xuan	Medicine (United States)	101	7	2022	10.1097/MD.0000000000028883	excluded	non-relevant title/abstract
Epidemiology of low back pain	Manchikanti, L	Pain Physician	3	2	2000		excluded	non-relevant title/abstract
Dynamic low back functional motion capacity evaluation	Ferguson, S A	Journal of Occupational Rehabilitation	6	4	1996	10.1007/BF02110883	excluded	non-relevant title/abstract
Relationships between hip muscles and trunk flexor and extensor muscles in chronic low back pain patients: A preliminary study	Lemaire, A	Computer Methods in Biomechanics and Biomedical Engineering	16	SUPPL 1	2013	10.1080/10255842.2013.815938	excluded	non-relevant title/abstract
Effects and underlying mechanisms of unstable shoes on chronic low back pain: a randomized controlled trial	Lisón, Juan Francisco	CLINICAL REHABILITATION	32	5	2018	10.1177/0269215517753972	excluded	non-relevant title/abstract
The natural history of low back pain in adolescents	Burton, A K	Spine	21	20	1996	10.1097/00007632-199610150-00004	excluded	non-relevant title/abstract
Study protocol for patient response to spinal manipulation - a prospective observational clinical trial on physiological and patient-centered outcomes in patients with chronic low back pain	Xia, Ting	BMC Complementary and Alternative Medicine	14	1	2014	10.1186/1472-6882-14-292	excluded	non-relevant title/abstract
Effects of pilates exercises on radiographic lumbo-pelvic alignment and range of motion in non-specific low back pain patients	Huang, Ching	Journal of Bodywork and Movement Therapies	38		2024	10.1016/j.jbmt.2023.10.004	excluded	non-relevant title/abstract
Structure-Specific Movement Patterns in Patients With Chronic Low Back Dysfunction Using Lumbar Combined Movement Examination	Monie, A P	Journal of Manipulative and Physiological Therapeutics	40	5	2017	10.1016/j.jmpt.2017.02.011	excluded	non-relevant title/abstract
Facet joint block for low back pain: Identifying predictors of a good response	Revel, M E	Archives of Physical Medicine and Rehabilitation	73	9	1992		excluded	non-relevant title/abstract
The association of low back pain, neuromuscular imbalance, and trunk extension strength in athletes	Renkawitz, T	Spine Journal	6	6	2006	10.1016/j.spinee.2006.03.012	excluded	non-relevant title/abstract
Dry cupping therapy is not superior to sham cupping to improve clinical outcomes in people with non-specific chronic low back pain: a randomised trial	Silva, H J A	JOURNAL OF PHYSIOTHERAPY	67	2	2021	10.1016/j.jphys.2021.02.013	excluded	non-relevant title/abstract
Biomechanical evaluation of a new passive back support exoskeleton	Koopman, A S	Journal of Biomechanics	105		2020	10.1016/j.jbiomech.2020.109795	excluded	non-relevant title/abstract
Lumbar kinematic variability during gait in chronic low back pain and associations with pain, disability and isolated lumbar extension strength	Steele, J	CLINICAL BIOMECHANICS	29	10	2014	10.1016/j.clinbiomech.2014.09.013	excluded	non-relevant title/abstract
The use of a mechanism-based classification system to evaluate and direct management of a patient with non-specific chronic low back pain and motor control impairment-A case report	Dankaerts, W	Manual Therapy	12	2	2007	10.1016/j.math.2006.05.004	excluded	non-relevant title/abstract
Patient led goal setting in chronic low back pain-What goals are important to the patient and are they aligned to what we measure?	Gardner, Tania	Patient Education and Counseling	98	8	2015	10.1016/j.pec.2015.04.012	excluded	non-relevant title/abstract
Effects of a strengthening program for lower back in older women with chronic low back pain	Hyoung, H.-K.	Journal of Korean Academy of Nursing	38	6	2008	10.4040/jkan.2008.38.6.902	excluded	non-relevant title/abstract
Clinical tests predictive of temporary low back pain development during the prolonged standing test in physical therapy students	Folkins, Eric	Ergonomics			2024		excluded	non-relevant title/abstract
Hip and Trunk Variables in University Students with and without Recurrent Low Back Pain	Lehecka, B J	International Journal of Sports Physical Therapy	19	2	2024	10.26603/001c.91640	excluded	non-relevant title/abstract
Specificity of a Back Muscle Roman Chair Exercise in Healthy and Back Pain Subjects	Larivière, Christian	MEDICINE AND SCIENCE IN SPORTS AND EXERCISE	43	1	2011	10.1249/MSS.0b013e3181e96388	excluded	non-relevant title/abstract
Chronic low back pain occurring in association with hypermobility spectrum disorder and ehlers-danlos syndrome	Eseonu, K C	International Journal of Spine Surgery	15	3	2021	10.14444/8067	excluded	non-relevant title/abstract
Biomechanical comparison of walking with a new, wearable rehabilitation training device to Nordic walking and regular walking in people with chronic low back pain	Sommer, Bettina	Assistive Technology	35	6	2023	10.1080/10400435.2022.2138634	excluded	non-relevant title/abstract
Ground reaction force, spinal kinematics and their relationship to lower back pain and injury in cricket fast bowling: A review	Senington, Billy	Journal of Back and Musculoskeletal Rehabilitation	31	4	2018	10.3233/BMR-170851	excluded	non-relevant title/abstract
Neurophysiological assessment of spinal cord stimulation in failed back surgery syndrome	De Andrade, D C	Pain	150	3	2010	10.1016/j.pain.2010.06.001	excluded	non-relevant title/abstract
COMPUTER-AIDED BACK ANALYSIS SYSTEM.	Roy, S H				1987		excluded	non-relevant title/abstract
Alteration of movement patterns in low back pain assessed by Statistical Parametric Mapping	Papi, E	Journal of Biomechanics	100		2020	10.1016/j.jbiomech.2019.109597	excluded	non-relevant title/abstract
How does low back pain impact physical function in independent, well-functioning older adults? Evidence from the health ABC cohort and implications for the future	Weiner, D K	Pain Medicine	4	4	2003	10.1111/j.1526-4637.2003.03042.x	excluded	non-relevant title/abstract
Quantification of back motion during asymmetric lifting	Ferguson, S A	Ergonomics	35	8-Jul	1992	10.1080/00140139208967366	excluded	non-relevant title/abstract
Spinal range of motion and back pain in female artistic gymnasts during back walkovers and back handsprings	Sweeney, E A	Orthopaedic Journal of Sports Medicine	8	4	2020	10.1177/2325967120S00226 LK - https://search.library.berkeley.edu/openurl/01UCS_BER/01UCS_BER:UCB?sid=EMBASE&sid=EMBASE&issn=23259671&id=doi:10.1177%2F2325967120S00226&atitle=Spinal+range+of+motion+and+back+pain+in+female+artistic+gymnasts+during+back+walkovers+and+back+handsprings&stitle=Orthop.+J.+Sports+Med.&title=Orthopaedic+Journal+of+Sports+Medicine&volume=8&issue=4&spage=&epage=&aulast=Swe…	excluded	non-relevant title/abstract
An evaluation of head movement in backboard-immobilized helmeted football, lacrosse, and ice hockey players.	Waninger, K N	Clinical journal of sport medicine : official journal of the Canadian Academy of Sport Medicine	11	2	2001	10.1097/00042752-200104000-00004	excluded	non-relevant title/abstract
Does the presence of radiculopathy affect sleep quality and lower extremity functionality in neuropathic low back pain?	Ay, Bilgehan Kolutek	Revista da Associacao Medica Brasileira	69	9	2023	10.1590/1806-9282.20230459	excluded	non-relevant title/abstract
Acute effect of dry needling on trunk kinematics and balance of patients with non-specific low back pain	Athanasakis, Petros	Journal of Bodywork and Movement Therapies	39		2024	10.1016/j.jbmt.2024.02.010	excluded	non-relevant title/abstract
Diagnostic value of trunk flexion–extension testing in old chronic low back pain patients	Kienbacher, Thomas	European Spine Journal	26	2	2017	10.1007/s00586-016-4758-z	excluded	non-relevant title/abstract
Osteopathic manipulative therapy for low back pain in the third trimester of pregnancy: What is a clinically meaningful change?	Licciardone, J C	Focus on Alternative and Complementary Therapies	15	1	2010	10.1211/fact.15.1.0020	excluded	non-relevant title/abstract
Low Back Pain in a Car Accident Victim	Walsh, E G	Visual Diagnosis in Emergency and Critical Care Medicine, Second Edition			2011	10.1002/9781444397994.ch94	excluded	non-relevant title/abstract
The effect of lumbar posture on abdominal muscle thickness during an isometric leg task in people with and without non-specific low back pain	Pinto, R Z	Manual Therapy	16	6	2011	10.1016/j.math.2011.05.010	excluded	non-relevant title/abstract
Standardized activities of daily living in presence of sub-acute low-back pain: A pilot study	Svendsen, J H	Journal of Electromyography and Kinesiology	23	1	2013	10.1016/j.jelekin.2012.08.006	excluded	non-relevant title/abstract
Do within-session changes in pain intensity and range of motion predict between-session changes in patients with low back pain?	Hahne, Andrew J	The Australian journal of physiotherapy	50	1	2004	10.1016/s0004-9514(14)60244-0	excluded	non-relevant title/abstract
Effects of hip exercises for chronic low-back pain patients with lumbar instability	Lee, S W	Journal of Physical Therapy Science	27	2	2015	10.1589/jpts.27.345	excluded	non-relevant title/abstract
Lumbar axial rotation kinematics in men with non-specific chronic low back pain	Haj, Alaa	Clinical Biomechanics	61		2019	10.1016/j.clinbiomech.2018.12.022	excluded	non-relevant title/abstract
Differences in standing and forward bending in women with chronic low back or pelvic girdle pain: Indications for physical compensation strategies	Van Wingerden, J.-P.	Spine	33	11	2008	10.1097/BRS.0b013e318170fcf6	excluded	non-relevant title/abstract
Tissue engineering of annulus fibrosus: Can silk fibres offer a solution for lower back pain?	Bhattacharjee, M	Proceedings of the Indian National Science Academy	77	2	2011		excluded	non-relevant title/abstract
Retraction: The effect of a sports chiropractic manual therapy intervention on the prevention of back pain, hamstring and lower limb injuries in semi-elite Australian Rules footballers: a randomized controlled trial.	Hoskins, Wayne	BMC musculoskeletal disorders	12		2011	10.1186/1471-2474-12-200	excluded	non-relevant title/abstract
Validation of occupational estimates of cumulative low-back load	Callaghan, J P	Occupational Ergonomics	10	3	2011	10.3233/OER-2012-0196	excluded	non-relevant title/abstract
The Modified-Modified Schober Test for range of motion assessment of lumbar flexion in patients with low back pain: A study of criterion validity, intra-and inter-rater reliability and minimum metrically detectable change	Tousignant, M	Disability and Rehabilitation	27	10	2005	10.1080/09638280400018411	excluded	non-relevant title/abstract
A rationale for the treatment of back pain and joint pain by manual therapy	Twomey, L T	Physical Therapy	72	12	1992	10.1093/ptj/72.12.885	excluded	non-relevant title/abstract
Abdominal and back pain in a 65-year-old patient with metastatic prostate cancer	Johnson Jr., T L	Journal of Chiropractic Medicine	9	1	2010	10.1016/j.jcm.2009.12.004	excluded	non-relevant title/abstract
Effects of Kinesio Taping for Chronic Nonspecific Low Back Pain: A Systematic Review and Meta-analysis	Pan, L	Alternative therapies in health and medicine			2023		excluded	non-relevant title/abstract
Pilot Study on Therapeutic Horticulture for Chronic Low Back Pain: A Mixed Methods Study	Sharififar, Sharareh	Alternative therapies in health and medicine	30	4	2024		excluded	non-relevant title/abstract
Judokas with low back pain have lower flexibility of the hip-spine complex: A case-control study	Tak, I J R	Physical Therapy in Sport	45		2020	10.1016/j.ptsp.2020.06.003	excluded	non-relevant title/abstract
Comparison of Lower Limb and Back Exercises for Runners with Chronic Low Back Pain	Cai, Congcong	Medicine and Science in Sports and Exercise	49	12	2017	10.1249/MSS.0000000000001396	excluded	non-relevant title/abstract
Waddell signs in the evaluation of back pain [2]	Gillette, R D	American Family Physician	60	6	1999		excluded	non-relevant title/abstract
Evidence-informed management of chronic low back pain with lumbar extensor strengthening exercises	Mayer, J	Spine Journal	8	1	2008	10.1016/j.spinee.2007.09.008	excluded	non-relevant title/abstract
Comparison of Feng spinal mobilization with Maitland mobilization in management of chronic nonspecific low back pain: A cohort study	Gong, Cheng	Medicine (United States)	102	7	2023	10.1097/MD.0000000000032984	excluded	non-relevant title/abstract
In chronic low back pain, low level laser therapy combined with exercise is more beneficial than exercise alone in the long term: a randomised trial.	Djavid, Gholamreza Esmaeeli	The Australian journal of physiotherapy	53	3	2007	10.1016/s0004-9514(07)70022-3	excluded	non-relevant title/abstract
Effect of different mattress designs on promoting sleep quality, pain reduction, and spinal alignment in adults with or without back pain; Systematic review of controlled trials	Radwan, A	Sleep Health	1	4	2015	10.1016/j.sleh.2015.08.001	excluded	non-relevant title/abstract
Postural sway increase in low back pain subjects is not related to reduced spine range of motion	Hamaoui, A	Neuroscience Letters	112	2	2004	10.1016/j.neulet.2003.12.047	excluded	non-relevant title/abstract
Effectiveness of pregabalin for the treatment of chronic low back pain with accompanying lower limb pain (Neuropathic component): A non-interventional study in Japan	Taguchi, T	Journal of Pain Research	8		2015	10.2147/JPR.S88642	excluded	non-relevant title/abstract
Comparison of effectiveness of microcurrents and diadynamic currents in treatment of low back pain	Ratajczak, B	Fizjoterapia	13	2	2005		excluded	non-relevant title/abstract
Effect of pulsed electromagnetic field on nonspecific low back pain patients: a randomized controlled trial	Elshiwi, Ahmed Mohamed	BRAZILIAN JOURNAL OF PHYSICAL THERAPY	23	3	2019	10.1016/j.bjpt.2018.08.004	excluded	non-relevant title/abstract
Research designs and instruments to detect physiotherapy overuse of low-value care services in low back pain management: a scoping review	Kühn, Lukas	BMC Health Services Research	23	1	2023	10.1186/s12913-023-09166-4	excluded	non-relevant title/abstract
Red flags of low back pain	Valle Calvet, M	Seminarios de la Fundacion Espanola de Reumatologia	11	1	2010	10.1016/j.semreu.2009.09.006	excluded	non-relevant title/abstract
Three week results of transforaminal epidural steroid injection in patients with chronic unilateral low back related leg pain: The relation to MRI findings and clinical features	Ekedahl, Harald	Journal of Back and Musculoskeletal Rehabilitation	29	4	2016	10.3233/BMR-160671	excluded	non-relevant title/abstract
A new muscle pain detection device to diagnose muscles as a source of back and/or neck pain.	Hunter, Corey	Pain medicine (Malden, Mass.)	11	1	2010	10.1111/j.1526-4637.2009.00773.x	excluded	non-relevant title/abstract
Does extreme weight loss after bariatric surgery alter spinopelvic parameters and ameliorate back pain? A retrospective case study	Özdemir, Fırat Emin	Joint Diseases and Related Surgery	35	3	2024	10.52312/jdrs.2024.1683	excluded	non-relevant title/abstract
McTimoney chiropractic: a gentle way with back pain.	Cartlidge, S	Complementary therapies in nursing & midwifery	3	5	1997	10.1016/S1353-6117(97)80014-5	excluded	non-relevant title/abstract
Exploration of clinical changes following a novel mobilisation technique for treatment of chronic low back pain: A single cohort design.	Hanson, Gail C	Journal of bodywork and movement therapies	20	3	2016	10.1016/j.jbmt.2015.12.004	excluded	non-relevant title/abstract
Kinesio Taping reduces disability and pain slightly in chronic non-specific low back pain: a randomised trial	Castro-Sánchez, Adelaida María	JOURNAL OF PHYSIOTHERAPY	58	2	2012	10.1016/S1836-9553(12)70088-7	excluded	non-relevant title/abstract
Impact of strain-counterstrain on treatment of acute nonspecific low back pain: A single-blind randomized controlled trial	KOURA, G	Human Movement	22	1	2021	10.5114/hm.2021.98463	excluded	non-relevant title/abstract
The Effectiveness and safety of T-MSAT on inpatients with acute low back pain caused by traffic accidents: A protocol for randomized controlled trial	Han, Jeong-Hun	Medicine (United States)	100	5	2021	10.1097/MD.0000000000023851	excluded	non-relevant title/abstract
Relationship between electromyography and computed tomography in the evaluation of low back pain.	Park, E S	Yonsei medical journal	34	1	1993	10.3349/ymj.1993.34.1.84	excluded	non-relevant title/abstract
Evidence-informed management of chronic low back pain with lumbar strengthening and McKenzie exercise	Mooney, V	Critical Reviews in Physical and Rehabilitation Medicine	20	4	2008	10.1615/CritRevPhysRehabilMed.v20.i4.20	excluded	non-relevant title/abstract
Answer to the Letter to the Editor of Miao Yu et al. concerning “Is L5-S1 motion segment different from the rest? A radiographic kinematic assessment of 72 patients with chronic low back pain” by AB Sabnis et al. (Eur. Spine J; 27(5):1127–1135)	Yu, M	European Spine Journal	28	5	2019	10.1007/s00586-018-5672-3	excluded	non-relevant title/abstract
A systematic review of the effects of exercise and physical activity on non-specific chronic low back pain	Gordon, R	Healthcare (Switzerland)	4	2	2016	10.3390/healthcare4020022	excluded	non-relevant title/abstract
Low back pain prevalence in healthcare professionals and identification of factors affecting low back pain	Çinar-Medeni, Özge	Journal of Back and Musculoskeletal Rehabilitation	30	3	2017	10.3233/BMR-160571	excluded	non-relevant title/abstract
Lumbar interlaminar epidural injections in managing chronic low back and lower extremity pain: A systematic review	Parr, A T	Pain Physician	12	1	2009		excluded	non-relevant title/abstract
Complicated treatment of failed back surgery syndrome patient with neurostimulation analgetic approaches: A case report	Vrba, I	Bolest	13	1	2010		excluded	non-relevant title/abstract
Comparison of core stabilization exercises and back school exercises in chronic nonspecific low back pain: a randomized controlled study	Kumar, G P	International Journal of Life Sciences Biotechnology and Pharma Research	13	8	2024	10.69605/ijlbpr_13.8.2024.57 LK - https://search.library.berkeley.edu/openurl/01UCS_BER/01UCS_BER:UCB?sid=EMBASE&sid=EMBASE&issn=22503137&id=doi:10.69605%2Fijlbpr_13.8.2024.57&atitle=Comparison+of+core+stabilization+exercises+and+back+school+exercises+in+chronic+nonspecific+low+back+pain%3A+a+randomized+controlled+study&stitle=Int.+J.+Life+Sci.+Biotechnol.+Pharma+Res.&title=International+Journal+…	excluded	non-relevant title/abstract
Comparison of effectiveness of different kinesiological taping techniques in patients with chronic low back pain: A double-blind, randomized-controlled study	Mengi, Alper	Turkish Journal of Physical Medicine and Rehabilitation	66	3	2020	10.5606/tftrd.2019.3712	excluded	non-relevant title/abstract
Total joint arthroplasty and preoperative low back pain	Staibano, Phillip	Journal of Arthroplasty	29	5	2014	10.1016/j.arth.2013.10.001	excluded	non-relevant title/abstract
The Effects of Thrust Joint Manipulation on the Resting and Contraction Thickness of Transversus Abdominis in Patients With Low Back Pain: A Randomized Control Trial.	Fosberg, Kelly K	Journal of manipulative and physiological therapeutics	43	4	2020	10.1016/j.jmpt.2019.04.006	excluded	non-relevant title/abstract
An examination of the reliability of a classification algorithm for subgrouping patients with low back pain	Fritz, J M	Spine	31	1	2006	10.1097/01.brs.0000193898.14803.8a	excluded	non-relevant title/abstract
Changes in the Organization of the Secondary Somatosensory Cortex While Processing Lumbar Proprioception and the Relationship With Sensorimotor Control in Low Back Pain	Goossens, N	CLINICAL JOURNAL OF PAIN	35	5	2019	10.1097/AJP.0000000000000692	excluded	non-relevant title/abstract
COMPARATIVE EFFECTS OF GRASTON TECHNIQUE AND MYOFASCIAL RELEASE TECHNIQUE ON HAMSTRING FLEXIBILITY, PAIN AND LUMBAR ROM IN PATIENTS WITH NON-SPECIFIC CHRONIC LOW BACK PAIN	Ramzan, O	Journal of Population Therapeutics and Clinical Pharmacology	31	6	2024	10.53555/jptcp.v31i6.7010 LK - https://search.library.berkeley.edu/openurl/01UCS_BER/01UCS_BER:UCB?sid=EMBASE&sid=EMBASE&issn=25618741&id=doi:10.53555%2Fjptcp.v31i6.7010&atitle=COMPARATIVE+EFFECTS+OF+GRASTON+TECHNIQUE+AND+MYOFASCIAL+RELEASE+TECHNIQUE+ON+HAMSTRING+FLEXIBILITY%2C+PAIN+AND+LUMBAR+ROM+IN+PATIENTS+WITH+NON-SPECIFIC+CHRONIC+LOW+BACK+PAIN&stitle=J.+Popul.+ther.+Clin.+Pharmacol.&title=Jo…	excluded	non-relevant title/abstract
Effects of Therapy in Patients Suffering from Chronic Back Pain Treated with Spinal Cord Stimulation	Mosiewicz, Anna	Pain Management Nursing	16	5	2015	10.1016/j.pmn.2015.01.004	excluded	non-relevant title/abstract
Five Times Sit-to-Stand Test in people with non-specific chronic low back pain—a cross-sectional test–retest reliability study	Özüdoğru, Anıl	Irish Journal of Medical Science	192	4	2023	10.1007/s11845-022-03223-3	excluded	non-relevant title/abstract
The effectiveness of manual therapy, physiotherapy and continued treatment by the general practitioner for chronic nonspecific back and neck complaints: design of a randomized clinical trial.	Koes, B W	Journal of manipulative and physiological therapeutics	14	9	1991		excluded	non-relevant title/abstract
Reduced thoracolumbar fascia shear strain in human chronic low back pain	Langevin, H M	BMC Musculoskeletal Disorders	12		2011	10.1186/1471-2474-12-203	excluded	non-relevant title/abstract
Evaluation of the thickness of the transverse muscles of the abdomen and the internal oblique muscles using ultrasound imaging in women with back pain	Morelhão, Priscila Kalil	Journal of Bodywork and Movement Therapies	40		2024	10.1016/j.jbmt.2024.04.031	excluded	non-relevant title/abstract
What is causing this man's worsening dyspnea, back pain, and weakness?	Dodge, Emily	Consultant	56	8	2016		excluded	non-relevant title/abstract
Back pain in pregnancy – red flags and challenges	Sharif, B	International Journal of Obstetric Anesthesia	58		2024	10.1016/j.ijoa.2024.104037 LK - https://search.library.berkeley.edu/openurl/01UCS_BER/01UCS_BER:UCB?sid=EMBASE&sid=EMBASE&issn=15323374&id=doi:10.1016%2Fj.ijoa.2024.104037&atitle=Back+pain+in+pregnancy+%E2%80%93+red+flags+and+challenges&stitle=Int.+J.+Obstet.+Anesth.&title=International+Journal+of+Obstetric+Anesthesia&volume=58&issue=&spage=&epage=&aulast=Sharif&aufirst=Ben&auinit=B.&aufull=Shari…	excluded	non-relevant title/abstract
Investigating sagittal spinal alignment, low back pain, and clinical outcomes after total hip arthroplasty for lumbar hyperlordosis: a retrospective study	Okuzu, Yaichiro	Archives of Orthopaedic and Trauma Surgery	142	12	2022	10.1007/s00402-021-04266-4	excluded	non-relevant title/abstract
Serial lumbar dynamometry in low back pain	Cooke, C	Spine	17	6	1992	10.1097/00007632-199206000-00004	excluded	non-relevant title/abstract
Differentiating lifting technique between those who develop low back pain and those who do not	Wrigley, A T	Clinical Biomechanics	20	3	2005	10.1016/j.clinbiomech.2004.11.008	excluded	non-relevant title/abstract
Lumbar epidural hematoma after chiropractic manipulation for lower-back pain: Case report	Solheim, O	Neurosurgery	61	1	2007	10.1227/01.neu.0000279740.61048.e2	excluded	non-relevant title/abstract
Magnetic resonance imaging zygapophyseal joint space changes (gapping) in low back pain patients following spinal manipulation and side-posture positioning: A randomized controlled mechanisms trial with blinding	Cramer, G D	Journal of Manipulative and Physiological Therapeutics	36	4	2013	10.1016/j.jmpt.2013.04.003	excluded	non-relevant title/abstract
Unilateral laminectomy for bilateral decompression improves low back pain while standing equally on both sides in patients with lumbar canal stenosis: Analysis using a detailed visual analogue scale	Takahashi, Hiroshi	BMC Musculoskeletal Disorders	20	1	2019	10.1186/s12891-019-2475-6	excluded	non-relevant title/abstract
The low-frequency BOLD signal oscillation response in the insular associated to immediate analgesia of ankle acupuncture in patients with chronic low back pain	Xiang, A F	JOURNAL OF PAIN RESEARCH	12		2019	10.2147/JPR.S189390	excluded	non-relevant title/abstract
Heart rate variability in chronic low back pain patients randomized to yoga or standard care.	Telles, Shirley	BMC complementary and alternative medicine	16	1	2016	10.1186/s12906-016-1271-1	excluded	non-relevant title/abstract
A 68-Year-Old Woman with a Remote History of Breast Cancer Presenting with Low Back Pain to a Chiropractic Clinic in Hong Kong with Imaging Findings Consistent with a Vertebral Hemangioma and Vertebral Metastatic Lesions	Chu, Eric Chun-Pu	American Journal of Case Reports	23		2022	10.12659/AJCR.938034	excluded	non-relevant title/abstract
CLINICAL OBSERVATION OF ACUPOINT 3D PRINTING TREATMENT INSOLES TO IMPROVE OSTEOPOROTIC LOW BACK PAIN IN OLDER ADULTS	Shuyi, C	Acta Medica Mediterranea	39	3	2023	10.19193/0393-6384_2023_3_108 LK - https://search.library.berkeley.edu/openurl/01UCS_BER/01UCS_BER:UCB?sid=EMBASE&sid=EMBASE&issn=22839720&id=doi:10.19193%2F0393-6384_2023_3_108&atitle=CLINICAL+OBSERVATION+OF+ACUPOINT+3D+PRINTING+TREATMENT+INSOLES+TO+IMPROVE+OSTEOPOROTIC+LOW+BACK+PAIN+IN+OLDER+ADULTS&stitle=Acta+Med.+Mediterr.&title=Acta+Medica+Mediterranea&volume=39&issue=3&spage=767&epage=771&a…	excluded	non-relevant title/abstract
Kinetic and kinematic analysis of the «getting up from a chair» movement in patients with low back pain	Peydro, M F	Rehabilitacion	45	2	2011	10.1016/j.rh.2011.01.001	excluded	non-relevant title/abstract
Point of View: Initial Provider Specialty Is Associated with Long-Term Opiate Use in Patients with Newly Diagnosed Low Back and Lower Extremity Pain	Kalakoti, P	Spine	44	3	2019	10.1097/BRS.0000000000002840	excluded	non-relevant title/abstract
Relationship between body weight gain and significant knee, hip, and back pain in older Americans	Andersen, R E	OBESITY RESEARCH	11	10	2003	10.1038/oby.2003.159	excluded	non-relevant title/abstract
Using inpatient gradual diagnostics to identify the treatment strategy for lumbar back pain—Can treadmill gait analysis objectify the patients' declaration of pain relief?	Scheidt, Sebastian	Gait and Posture	73		2019	10.1016/j.gaitpost.2019.07.373	excluded	non-relevant title/abstract
A randomized controlled trial of limited range of motion lumbar extension exercise in chronic low back pain.	Steele, James	Spine	38	15	2013	10.1097/BRS.0b013e318291b526	excluded	non-relevant title/abstract
The effects of backpack type on lumbo-pelvic coordination during trunk bending and return tasks	Shojaei, Iman	Ergonomics	61	10	2018	10.1080/00140139.2018.1489070	excluded	non-relevant title/abstract
Evaluation of a health trainer-led service for people with knee, hip and back pain	Hurley, M V	PERSPECTIVES IN PUBLIC HEALTH	139	6	2019	10.1177/1757913919833721	excluded	non-relevant title/abstract
Ligamentum flavum hematoma presented with low back pain: A case report and review of the literature	Salehpour, F	International Journal of Spine Surgery	12	3	2018	10.14444/5039	excluded	non-relevant title/abstract
A case of worsening lower back pain	Gangasani, N	Journal of General Internal Medicine	35	SUPPL 1	2020	10.1007/s11606-020-05890-3 LK - https://search.library.berkeley.edu/openurl/01UCS_BER/01UCS_BER:UCB?sid=EMBASE&sid=EMBASE&issn=15251497&id=doi:10.1007%2Fs11606-020-05890-3&atitle=A+case+of+worsening+lower+back+pain&stitle=J.+Gen.+Intern.+Med.&title=Journal+of+General+Internal+Medicine&volume=35&issue=SUPPL+1&spage=S350&epage=&aulast=Gangasani&aufirst=Nikitha&auinit=N.&aufull=Gangasani+N.&coden=&i…	excluded	non-relevant title/abstract
Effects of Tai Chi on insomnia in elderly people with chronic non-specific low back pain: A study protocol for a randomized controlled trial	Zhang, Feng	Frontiers in Psychology	14		2023	10.3389/fpsyg.2023.1105359	excluded	non-relevant title/abstract
Sitting postures and trunk muscle activity in adolescents with and without nonspecific chronic low back pain: An analysis based on subclassification	Astfalck, R G	Spine	35	14	2010	10.1097/BRS.0b013e3181bd3ea6	excluded	non-relevant title/abstract
Motor Neuron Excitability Attenuation as a Sequel to Lumbosacral Manipulation in Subacute Low Back Pain Patients and Asymptomatic Adults: A Cross-Sectional H-Reflex Study	Dishman, J Donald	Journal of Manipulative and Physiological Therapeutics	41	5	2018	10.1016/j.jmpt.2017.10.015	excluded	non-relevant title/abstract
Case of paraplegia of the lower extremities presenting severe and continuous back and chest pains		IRYO - Japanese Journal of National Medical Services	20	3	1966		excluded	non-relevant title/abstract
Are lower back demands reduced by improving gait symmetry in unilateral transtibial amputees?	Banks, Jacob J	Clinical Biomechanics	95		2022	10.1016/j.clinbiomech.2022.105657	excluded	non-relevant title/abstract
Bertolotti's Syndrome Requiring Intervention for Lower Back Pain: Two Cases Suspected as Ankylosing Spondylitis	Kang, Juyeon	Journal of Rheumatic Diseases	27	3	2020	10.4078/jrd.2020.27.3.209	excluded	non-relevant title/abstract
A comparison of the Mckenzie approach to a specific spine stabilization program for chronic low back pain	Miller, E R	Journal of Manual and Manipulative Therapy	13	2	2005	10.1179/106698105790824996	excluded	non-relevant title/abstract
Differences in motor recruitment and resulting kinematics between low back pain patients and asymptomatic participants during lifting exertions	Ferguson, S A	Clinical Biomechanics	19	10	2004	10.1016/j.clinbiomech.2004.08.007	excluded	non-relevant title/abstract
Comparison of the effects of land-based and water-based therapeutic exercises on the range of motion and physical disability in patients with chronic low-back pain: Single-blinded randomized study	Nemcić, Tomislav	Acta Clinica Croatica	52	3	2013		excluded	non-relevant title/abstract
Assessment of chronic back pain patient characteristics using factor analysis of the MMPI-2: which dimensions are actually assessed?	Vendrig, A A	Pain	76	2-Jan	1998	10.1016/s0304-3959(98)00040-2	excluded	non-relevant title/abstract
The effectiveness of a back school program in lower limb amputees: a randomized controlled study	Anaforoglu, B	TURKISH JOURNAL OF MEDICAL SCIENCES	46	4	2016	10.3906/sag-1503-131	excluded	non-relevant title/abstract
Review for the generalist: Evaluation of low back pain in children and adolescents	Houghton, K M	Pediatric Rheumatology	8		2010	10.1186/1546-0096-8-28	excluded	non-relevant title/abstract
One lumbar extension training session per week is sufficient for strength gains and reductions in pain in patients with chronic low back pain ergonomics.	Bruce-Low, Stewart	Ergonomics	55	4	2012	10.1080/00140139.2011.644329	excluded	non-relevant title/abstract
Effects of sudden walking perturbations on neuromuscular reflex activity and threedimensional motion of the trunk in healthy controls and back pain symptomatic subjects	Mueller, Juliane	PLoS ONE	12	3	2017	10.1371/journal.pone.0174034	excluded	non-relevant title/abstract
Multifidus muscle recovery is not automatic after resolution of acute, first-episode low back pain.	Hides, J A	Spine	21	23	1996	10.1097/00007632-199612010-00011	excluded	non-relevant title/abstract
WITHDRAWN: Low level laser therapy for nonspecific low-back pain.	Yousefi-Nooraie, R	Cochrane database of systematic reviews (Online)		4	2007		excluded	non-relevant title/abstract
Movement control tests of the low back; Evaluation of the difference between patients with low back pain and healthy controls	Luomajoki, H	BMC Musculoskeletal Disorders	9		2008	10.1186/1471-2474-9-170	excluded	non-relevant title/abstract
Coordination of the rotational movement of the pelvis and the hip in men without low back pain, with control impairment of the lumbopelvic region in the sagittal plane	Flores-León, Andres	Physiotherapy Theory and Practice	36	7	2020	10.1080/09593985.2018.1510451	excluded	non-relevant title/abstract
The effectiveness of Kinesio taping and conventional physical therapy in the management of chronic low back pain: a randomized clinical trial.	Pakkir Mohamed, Shahul Hameed	Clinical rheumatology	42	1	2023	10.1007/s10067-022-06352-3	excluded	non-relevant title/abstract
Dynamic stabilization devices in the treatment of low back pain	Sengupta, D K	Neurology India	53	1	2004	10.4103/0028-3886.22614	excluded	non-relevant title/abstract
Movement system impairment-based categories for low back pain: Stage 1 validation	Van Dillen, L R	Journal of Orthopaedic and Sports Physical Therapy	33	3	2003	10.2519/jospt.2003.33.3.126	excluded	non-relevant title/abstract
The effect of extensible and non-extensible lumbar belts on trunk postural balance in subjects with low back pain and healthy controls	Shahvarpour, Ali	Gait and Posture	72		2019	10.1016/j.gaitpost.2019.06.013	excluded	non-relevant title/abstract
Effectiveness of mobilization with movement (Mulligan concept techniques) on low back pain: a systematic review	Pourahmadi, Mohammad Reza	Clinical Rehabilitation	32	10	2018	10.1177/0269215518778321	excluded	non-relevant title/abstract
Leg pain location and neurological signs relate to outcomes in primary care patients with low back pain	Hartvigsen, L	BMC MUSCULOSKELETAL DISORDERS	18		2017	10.1186/s12891-017-1495-3	excluded	non-relevant title/abstract
Effects of Pelvic Belt on Hip Extensor Muscle EMG Activity during Prone Hip Extension in Females with Chronic Low Back Pain	Oh, J S	JOURNAL OF PHYSICAL THERAPY SCIENCE	26	7	2014	10.1589/jpts.26.1023	excluded	non-relevant title/abstract
Rehabilitation aquatics for low back injury: Functional gains or pain reduction?	Woods, D A	Clinical Kinesiology	43	4	1989		excluded	non-relevant title/abstract
How radiological findings can help or hinder patients’ recovery in the rehabilitation management of patients with low back pain: what can clinicians do?	Tousignant-Laflamme, Y	Journal of Manual and Manipulative Therapy	25	2	2017	10.1080/10669817.2017.1309345	excluded	non-relevant title/abstract
Effectiveness of Myofascial Release, Muscle Energy Technique and Stretching of Quadrartus Lumborum Muscle in Patients with Non-Specific Low Back Pain	Bhosale, S V	Journal of Ecophysiology and Occupational Health	21	4	2021	10.18311/JEOH/2021/28561 LK - https://search.library.berkeley.edu/openurl/01UCS_BER/01UCS_BER:UCB?sid=EMBASE&sid=EMBASE&issn=09740805&id=doi:10.18311%2FJEOH%2F2021%2F28561&atitle=Effectiveness+of+Myofascial+Release%2C+Muscle+Energy+Technique+and+Stretching+of+Quadrartus+Lumborum+Muscle+in+Patients+with+Non-Specific+Low+Back+Pain&stitle=J.+Ecophysiol.+Occup.+Health&title=Journal+of+Ecophysiology+a…	excluded	non-relevant title/abstract
Back muscles activity during flexions/extensions in a second group of normal subjects	Mathieu, P A	Annales de Chirurgie	53	8	1999		excluded	non-relevant title/abstract
The prevalence of back pain in children who have idiopathic scoliosis	Ramirez, N	Journal of Bone and Joint Surgery	79	3	1997	10.2106/00004623-199703000-00007	excluded	non-relevant title/abstract
Functional movement analysis in patients with chronic nonspecific low back pain: A reliability and validity study	Vogel, Johanna	BMC Musculoskeletal Disorders	20	1	2019	10.1186/s12891-019-2779-6	excluded	non-relevant title/abstract
The longitudinal effects of a physical activity programme on the physical fitness and disability of back pain patients: Service evaluation	Bloxham, S R	Journal of Back and Musculoskeletal Rehabilitation	33	1	2020	10.3233/BMR-170856	excluded	non-relevant title/abstract
Entry phase in men's backward dive pike: association between the shoulder joint and trunk angles	Narita, T	The Journal of sports medicine and physical fitness	63	2	2023	10.23736/S0022-4707.22.14006-5 LK - https://search.library.berkeley.edu/openurl/01UCS_BER/01UCS_BER:UCB?sid=EMBASE&sid=EMBASE&issn=18271928&id=doi:10.23736%2FS0022-4707.22.14006-5&atitle=Entry+phase+in+men%27s+backward+dive+pike%3A+association+between+the+shoulder+joint+and+trunk+angles&stitle=J+Sports+Med+Phys+Fitness&title=The+Journal+of+sports+medicine+and+physical+fitness&volume=63&issue=2&sp…	excluded	non-relevant title/abstract
Low back pain in athletes, prevention and rehabilitation strategies: Review	Kozanoǧlu, E M	Turkiye Klinikleri Journal of Medical Sciences	29	2	2009		excluded	non-relevant title/abstract
The effect of backpack load on intersegmental motions of the foot and plantar pressure in individuals with mild flatfoot	Kyung, M G	JOURNAL OF FOOT AND ANKLE RESEARCH	15	1	2022	10.1186/s13047-022-00579-8	excluded	non-relevant title/abstract
Age related differences in mechanical demands imposed on the lower back by manual material handling tasks	Shojaei, Iman	Journal of Biomechanics	49	6	2016	10.1016/j.jbiomech.2015.10.037	excluded	non-relevant title/abstract
Lumbopelvic lordosis and pelvic balance on repeated standing lateral radiographs of adult volunteers and untreated patients with constant low back pain	Jackson, R P	Spine	25	5	2000	10.1097/00007632-200003010-00008	excluded	non-relevant title/abstract
Fully Actuated Body-Mounted Robotic System for MRI-Guided Lower Back Pain Injections: Initial Phantom and Cadaver Studies	Li, Gang	IEEE Robotics and Automation Letters	5	4	2020	10.1109/LRA.2020.3007459	excluded	non-relevant title/abstract
Spontaneous effect of increased stability of the lower lumbar spine in cases of severe chronic back pain. The answer of an external transpeduncular fixation test	Olerud, S	Clinical Orthopaedics and Related Research	NO. 203		1986		excluded	non-relevant title/abstract
Is bone nonunion, vertebral deformity, or spinopelvic malalignment the best therapeutic target for amelioration of low back pain after osteoporotic vertebral fracture?	Iwata, Akira	Spine	45	13	2020	10.1097/BRS.0000000000003422	excluded	non-relevant title/abstract
Regression-Based Machine Learning for Predicting Lifting Movement Pattern Change in People with Low Back Pain	Phan, Trung C	Sensors	24	4	2024	10.3390/s24041337	excluded	non-relevant title/abstract
Effect of low back pain on clinical-functional factors and its associated potential risk of chronicity in adolescent dancers of classical ballet: cross-sectional study	de Souza, B L	BMC SPORTS SCIENCE MEDICINE AND REHABILITATION	14	1	2022	10.1186/s13102-022-00474-6	excluded	non-relevant title/abstract
Persistent back pain and sciatica in the United States: Patient characteristics	Long, D M	Journal of Spinal Disorders	9	1	1996		excluded	non-relevant title/abstract
Review: Medical utility of near infrared spectroscopy in low back musculoskeletal health and disorders	Maikala, R V	Journal of Near Infrared Spectroscopy	20	1	2012	10.1255/jnirs.979	excluded	non-relevant title/abstract
Risk factors for the first episode of low back pain in children are infrequently validated across samples and conditions: A systematic review	Hill, J J	Journal of Physiotherapy	56	4	2010	10.1016/S1836-9553(10)70006-0	excluded	non-relevant title/abstract
A symptomatic schmorl's node in a young man. an unusual cause of back pain in a teen: A case report	Porwal, N	PM and R	11		2019	10.1002/pmrj.12271 LK - https://search.library.berkeley.edu/openurl/01UCS_BER/01UCS_BER:UCB?sid=EMBASE&sid=EMBASE&issn=19341482&id=doi:10.1002%2Fpmrj.12271&atitle=A+symptomatic+schmorl%27s+node+in+a+young+man.+an+unusual+cause+of+back+pain+in+a+teen%3A+A+case+report&stitle=PM+R&title=PM+and+R&volume=11&issue=&spage=S62&epage=&aulast=Porwal&aufirst=Nivin&auinit=N.&aufull=Porwal+N.&coden=&isbn=&pag…	excluded	non-relevant title/abstract
The Importance of Mind–Body in Pilates Method in Patients with Chronic Non-Specific Low Back Pain—A Randomized Controlled Trial	Vera-Saura, P	Journal of Clinical Medicine	13	16	2024	10.3390/jcm13164731 LK - https://search.library.berkeley.edu/openurl/01UCS_BER/01UCS_BER:UCB?sid=EMBASE&sid=EMBASE&issn=20770383&id=doi:10.3390%2Fjcm13164731&atitle=The+Importance+of+Mind%E2%80%93Body+in+Pilates+Method+in+Patients+with+Chronic+Non-Specific+Low+Back+Pain%E2%80%94A+Randomized+Controlled+Trial&stitle=J.+Clin.+Med.&title=Journal+of+Clinical+Medicine&volume=13&issue=16&spage=&epage=&a…	excluded	non-relevant title/abstract
Effect of walking over ground poles and raised poles compared to no poles on limb and back kinematics in horses with different postures	Murray, R C	Equine Veterinary Journal	52	SUPPL 54	2020	10.1111/evj.02_13365 LK - https://search.library.berkeley.edu/openurl/01UCS_BER/01UCS_BER:UCB?sid=EMBASE&sid=EMBASE&issn=20423306&id=doi:10.1111%2Fevj.02_13365&atitle=Effect+of+walking+over+ground+poles+and+raised+poles+compared+to+no+poles+on+limb+and+back+kinematics+in+horses+with+different+postures&stitle=Equine+Vet.+J.&title=Equine+Veterinary+Journal&volume=52&issue=SUPPL+54&spage=9&epage=10&…	excluded	non-relevant title/abstract
Clinical efficacy and safety of eperisone for low back pain: A systematic literature review	Bavage, S	Pharmacological Reports	68	5	2016	10.1016/j.pharep.2016.05.003	excluded	non-relevant title/abstract
Reinstrumentation for progressive hyper-kyphotic deformity after implant removal despite obtaining physiological alignment by posterior corrective surgery for adolescent idiopathic scoliosis with flat back: A case report	Toga, Akira	Journal of Surgical Case Reports	2023	10	2023	10.1093/jscr/rjad547	excluded	non-relevant title/abstract
Acute spinal subdural hematoma after vigorous back massage: A case report and review of literature	Maste, Praful	Spine	39	25	2014	10.1097/BRS.0000000000000629	excluded	non-relevant title/abstract
Prospective, multicenter study of spinal cord stimulation for relief of chronic back and extremity pain	Burchiel, K J	Spine	21	23	1996	10.1097/00007632-199612010-00015	excluded	non-relevant title/abstract
Treatment effectiveness in patients with low back pain treated by the DBC method	Giemza, C	Ortopedia Traumatologia Rehabilitacja	8	6	2006		excluded	non-relevant title/abstract
Performance in dynamic movement tasks and occurrence of low back pain in youth floorball and basketball players	Rossi, M K	BMC Musculoskeletal Disorders	21	1	2020	10.1186/s12891-020-03376-1	excluded	non-relevant title/abstract
The Psychological Inflexibility in Pain Scale (PIPS): Validity and Reliability of the Japanese Version for Chronic Low Back Pain and Knee Pain	Nagasawa, Y	JOURNAL OF PAIN RESEARCH	14		2021	10.2147/JPR.S287549	excluded	non-relevant title/abstract
Association of Sleep Quality Status With Worsening Low Back or Knee Pain During The COVID-19 State of Emergency Among Old-Old Adults	Nakai, Y	PAIN MANAGEMENT NURSING	23	4	2022	10.1016/j.pmn.2022.01.001	excluded	non-relevant title/abstract
Analysis of Patient Outcomes Using the MyoKinesthetic System for the Treatment of Low Back Pain: A Case Series	Brody, K	Journal of Chiropractic Medicine	16	2	2017	10.1016/j.jcm.2017.01.002	excluded	non-relevant title/abstract
Comparing Lumbar Lordosis in Functional Dance Positions in Collegiate Dancers with and without Low Back Pain	Skallerud, Abigail	Journal of Dance Medicine and Science	26	3	2022	10.12678/1089-313X.091522f	excluded	non-relevant title/abstract
Back pain in a college dancer	Diefenderfer, J	Clinical Journal of Sport Medicine	29	2	2019	10.1097/JSM.0000000000000728 LK - https://search.library.berkeley.edu/openurl/01UCS_BER/01UCS_BER:UCB?sid=EMBASE&sid=EMBASE&issn=15363724&id=doi:10.1097%2FJSM.0000000000000728&atitle=Back+pain+in+a+college+dancer&stitle=Clin.+J.+Sport+Med.&title=Clinical+Journal+of+Sport+Medicine&volume=29&issue=2&spage=e29&epage=e30&aulast=Diefenderfer&aufirst=John&auinit=J.&aufull=Diefenderfer+J.&coden=&isbn=&p…	excluded	non-relevant title/abstract
Analysis of the EMG discharge patterns in the muscles of the lower extremity in patients with low back pain	Ishizaka, K	Nippon Ika Daigaku zasshi	50	5	1983	10.1272/jnms1923.50.693	excluded	non-relevant title/abstract
Leg Length Discrepancy and Nonspecific Low Back Pain: 3-D Stereophotogrammetric Quantitative Posture Evaluation Confirms Positive Effects of Customized Heel-Lift Orthotics	D'Amico, M	FRONTIERS IN BIOENGINEERING AND BIOTECHNOLOGY	9		2022	10.3389/fbioe.2021.743132	excluded	non-relevant title/abstract
A 20-year-old man with back pain and lower extremity weakness	Etherton, Mark R	JAMA Neurology	72	3	2015	10.1001/jamaneurol.2014.3833	excluded	non-relevant title/abstract
Twitch-obtaining intramuscular stimulation: Observations in the management of radiculopathic chronic low back pain	Chu, J	Journal of Musculoskeletal Pain	7	4	1999	10.1300/J104v32n01_12	excluded	non-relevant title/abstract
The relationship between lower extremity muscle tightness and pain and disability in individuals with non-specific chronic low back pain	Unuvar, B S	Work (Reading, Mass.)	79	1	2024	10.3233/WOR-230547 LK - https://search.library.berkeley.edu/openurl/01UCS_BER/01UCS_BER:UCB?sid=EMBASE&sid=EMBASE&issn=18759270&id=doi:10.3233%2FWOR-230547&atitle=The+relationship+between+lower+extremity+muscle+tightness+and+pain+and+disability+in+individuals+with+non-specific+chronic+low+back+pain&stitle=Work&title=Work+%28Reading%2C+Mass.%29&volume=79&issue=1&spage=323&epage=330&aulast=Unuvar&a…	excluded	non-relevant title/abstract
Applying the Theory of Reasoned Action on the promotion of behaviors related to physical activity in chronic back pain patients	Delshad, Mohammad Hossein	Acta Scientiarum - Health Sciences	46	1	2024	10.4025/actascihealthsci.v46i1.62482	excluded	non-relevant title/abstract
An 11-year-old high-level competitive gymnast with back pain	Nusman, Charlotte	British Journal of Sports Medicine	47	14	2013	10.1136/bjsports-2011-090647	excluded	non-relevant title/abstract
Lower-Extremity Injury Increases Risk of First-Time Low Back Pain in the US Army	Seay, Joseph F	Medicine and Science in Sports and Exercise	50	5	2018	10.1249/MSS.0000000000001523	excluded	non-relevant title/abstract
Movements of the pelvis and lumbar spine during walking in people with acute low back pain.	Taylor, Nicholas	Physiotherapy research international : the journal for researchers and clinicians in physical therapy	9	2	2004	10.1002/pri.304	excluded	non-relevant title/abstract
Reliability and criterion validity of handheld dynamometry for measuring trunk muscle strength in people with and without chronic non-specific low back pain	Althobaiti, Shouq	Musculoskeletal Science and Practice	66		2023	10.1016/j.msksp.2023.102799	excluded	non-relevant title/abstract
Nontraumatic spinal cord injury due to epidural abscess presenting as low back pain: A case report	Song, M	PM and R	12	SUPPL 1	2020	10.1002/pmrj.12519 LK - https://search.library.berkeley.edu/openurl/01UCS_BER/01UCS_BER:UCB?sid=EMBASE&sid=EMBASE&issn=19341482&id=doi:10.1002%2Fpmrj.12519&atitle=Nontraumatic+spinal+cord+injury+due+to+epidural+abscess+presenting+as+low+back+pain%3A+A+case+report&stitle=PM+R&title=PM+and+R&volume=12&issue=SUPPL+1&spage=S135&epage=S136&aulast=Song&aufirst=Mia&auinit=M.&aufull=Song+M.&coden=&isbn=&…	excluded	non-relevant title/abstract
Three-dimensional reconstruction of intervertebral disc based on magnetic resonance imaging in patients with acute low back pain	Kotwicki, T	Studies in Health Technology and Informatics	280		2021	10.3233/SHTI210436	excluded	non-relevant title/abstract
Effects of postural specific sensorimotor training in patients with chronic low back pain: study protocol for randomised controlled trial.	McCaskey, Michael A	Trials	16		2015	10.1186/s13063-015-1104-4	excluded	non-relevant title/abstract
Responsiveness of pain, active range of motion, and disability in patients with acute nonspecific low back pain	Sakulsriprasert, P	Hong Kong Physiotherapy Journal	29	1	2011	10.1016/j.hkpj.2011.02.003	excluded	non-relevant title/abstract
Radiographic predictors of residual low back pain after laminectomy for lumbar canal stenosis: A minimum of 6-year follow-up	Xia, Y.-P.	Chinese Journal of Traumatology - English Edition	11	3	2008	10.1016/S1008-1275(08)60029-2	excluded	non-relevant title/abstract
Clinical examination findings as prognostic factors in low back pain: A systematic review of the literature	Hartvigsen, L	Chiropractic and Manual Therapies	23	1	2015	10.1186/s12998-015-0054-y	excluded	non-relevant title/abstract
Correlation between pain, disability and range of motion in chronic low back pain patients	López de Celis, C	Fisioterapia	31	5	2009	10.1016/j.ft.2008.10.005	excluded	non-relevant title/abstract
The Manual Therapy and Strengthening for the Hip (MASH) Trial: Protocol for a Multisite Randomized Trial of a Subgroup of Older Adults With Chronic Back and Hip Pain	Pugliese, J M	PHYSICAL THERAPY	102	1	2022	10.1093/ptj/pzab255	excluded	non-relevant title/abstract
Application of Pilates-based exercises in the treatment of chronic non-specific low back pain: State of the art	Eliks, M	Postgraduate Medical Journal	95	1119	2019	10.1136/postgradmedj-2018-135920	excluded	non-relevant title/abstract
Evaluation and Treatment of Low Back Pain: A Clinically Focused Review for Primary Care Specialists	Hooten, W M	Mayo Clinic Proceedings	90	12	2015	10.1016/j.mayocp.2015.10.009	excluded	non-relevant title/abstract
Spinal kinematics and trunk muscle activity in cyclists: A comparison between healthy controls and non-specific chronic low back pain subjects - A pilot investigation	Burnett, A F	Manual Therapy	9	4	2004	10.1016/j.math.2004.06.002	excluded	non-relevant title/abstract
Differences in Lumbar multifidus activity and its association with Lumbar range of motion among patients with unilateral chronic low back pain	Baig, A A M	Pakistan Journal of Medical and Health Sciences	15	10	2021	10.53350/pjmhs2115103178 LK - https://search.library.berkeley.edu/openurl/01UCS_BER/01UCS_BER:UCB?sid=EMBASE&sid=EMBASE&issn=19967195&id=doi:10.53350%2Fpjmhs2115103178&atitle=Differences+in+Lumbar+multifidus+activity+and+its+association+with+Lumbar+range+of+motion+among+patients+with+unilateral+chronic+low+back+pain&stitle=Pak.+J.+Med.+Health+Sci.&title=Pakistan+Journal+of+Medical+and+Health+Scie…	excluded	non-relevant title/abstract
Correlation between Foot Arch Index and the Intensity of Foot, Knee, and Lower Back Pain among Pregnant Women in a South-Eastern Nigerian Community	Ojukwu, Chidiebele Petronilla	Medical Principles and Practice	26	5	2017	10.1159/000481622	excluded	non-relevant title/abstract
Effectiveness of physical therapy interventions for low back pain targeting the low back only or low back plus hips: a randomized controlled trial protocol	Burns, S A	BRAZILIAN JOURNAL OF PHYSICAL THERAPY	22	5	2018	10.1016/j.bjpt.2018.08.014	excluded	non-relevant title/abstract
Efficacy of a trunk orthosis with joints providing resistive force on low-back load in elderly persons during static standing	Katsuhira, J	Clinical Interventions in Aging	10		2015	10.2147/CIA.S85294	excluded	non-relevant title/abstract
Physical Abilities in Low Back Pain Patients: A Cross-Sectional Study with Exploratory Comparison of Patient Subgroups	Sarabon, N	LIFE-BASEL	11	3	2021	10.3390/life11030226	excluded	non-relevant title/abstract
Tall stature, overweight and the prevalence of low back pain in Chinese middle-aged women	Yip, Y B	INTERNATIONAL JOURNAL OF OBESITY	25	6	2001	10.1038/sj.ijo.0801557	excluded	non-relevant title/abstract
An eight-week thoracic stabilization exercise program improves postural back pain and spine alignment of university students with back pain	Çelenay, Ş T	Orthopaedic Journal of Sports Medicine	2	11	2014	10.1177/2325967114S00283	excluded	non-relevant title/abstract
An Algorithmic Programming Approach for Back Pain Symptoms in Failed Back Surgery Syndrome Using Spinal Cord Stimulation with a Multicolumn Surgically Implanted Epidural Lead: A Multicenter International Prospective Study	Rigoard, Philippe	Pain Practice	15	3	2015	10.1111/papr.12172	excluded	non-relevant title/abstract
Effects of a standing aid on loads on low back and legs during dishwashing	Iwakiri, K	INDUSTRIAL HEALTH	40	2	2002	10.2486/indhealth.40.198	excluded	non-relevant title/abstract
Low back pain, Part I	Kay, N R M	Update	15	11	1977		excluded	non-relevant title/abstract
Symptomatic leg length discrepancy after total hip arthroplasty is associated with new onset of lower back pain	Waibel, Felix W A	Orthopaedics and Traumatology: Surgery and Research	107	1	2021	10.1016/j.otsr.2020.102761	excluded	non-relevant title/abstract
Deep venous thrombosis and pulmonary embolism as a complication of bed rest for low back pain	Slipman, C W	Archives of Physical Medicine and Rehabilitation	81	1	2000	10.1053/apmr.2000.0810127	excluded	non-relevant title/abstract
Neuromuscular adaptations predict functional disability independently of clinical pain and psychological factors in patients with chronic non-specific low back pain	Dubois, Jean-Daniel	Journal of Electromyography and Kinesiology	24	4	2014	10.1016/j.jelekin.2014.04.012	excluded	non-relevant title/abstract
The effect of muscles energy technique in the management of chronic mechanical low back pain: A scoping review	Ahmed, U A	Journal of Back and Musculoskeletal Rehabilitation	34	2	2021	10.3233/BMR-200011	excluded	non-relevant title/abstract
Effects of lumbar strengthening exercise in lower-limb amputees with chronic low back pain	Shin, M K	Annals of Rehabilitation Medicine	42	1	2018	10.5535/arm.2018.42.1.59	excluded	non-relevant title/abstract
A comparison of lumbar range of motion and functional ability scores in patients with low back pain: Assessment for range of motion validity	Parks, K A	Spine	28	4	2003	10.1097/01.BRS.0000048466.78077.A6	excluded	non-relevant title/abstract
The effect of low back pain on spine kinematics: A systematic review and meta-analysis	Errabity, A	Clinical Biomechanics	108		2023	10.1016/j.clinbiomech.2023.106070 LK - https://search.library.berkeley.edu/openurl/01UCS_BER/01UCS_BER:UCB?sid=EMBASE&sid=EMBASE&issn=18791271&id=doi:10.1016%2Fj.clinbiomech.2023.106070&atitle=The+effect+of+low+back+pain+on+spine+kinematics%3A+A+systematic+review+and+meta-analysis&stitle=Clin.+Biomech.&title=Clinical+Biomechanics&volume=108&issue=&spage=&epage=&aulast=Errabity&aufirst=Aicha&auini…	excluded	non-relevant title/abstract
A low-back rating scale	Lehmann, T R	Spine	8	3	1983	10.1097/00007632-198304000-00013	excluded	non-relevant title/abstract
Recommendations of the polish society of physiotherapy, the Polish society of family medicine and the college of family physicians in Poland in the field of physiotherapy of back pain syndromes in primary health care	Kassolik, Krzysztof	Family Medicine and Primary Care Review	19	3	2017	10.5114/fmpcr.2017.69299	excluded	non-relevant title/abstract
Spinal sagittal alignment, spinal shrinkage and back pain changes in office workers during a workday	Rabal-Pelay, Juan	International Journal of Occupational Safety and Ergonomics	28	1	2022	10.1080/10803548.2019.1701238	excluded	non-relevant title/abstract
Lipid and metabolic alteration involvement in physiotherapy for chronic nonspecific low back pain.	Zhang, Zhou	Lipids in health and disease	21	1	2022	10.1186/s12944-022-01737-4	excluded	non-relevant title/abstract
Opioid use in adults with low back or lower extremity pain who undergo spine surgical treatment within 1 year of diagnosis	Fatemi, P	Spine	45	24	2020	10.1097/BRS.0000000000003663	excluded	non-relevant title/abstract
Predicting post treatment spinal strength and flexibility in work-disabled low back pain patients	Hickey, P F	Journal of Occupational Rehabilitation	6	4	1996	10.1007/BF02110887	excluded	non-relevant title/abstract
Chronic low back pain treated by electric acupuncture	Sin, Y M	American Journal of Acupuncture	10	4	1982		excluded	non-relevant title/abstract
Spinal posture assessment and low back pain	Du, Shu-Hao	EFORT Open Reviews	8	9	2023	10.1530/EOR-23-0025	excluded	non-relevant title/abstract
Non-specific chronic low back pain and physical activity: A comparison of postural control and hip muscle isometric strength: A cross-sectional study	Alsufiany, M B	MEDICINE	99	5	2020	10.1097/MD.0000000000018544	excluded	non-relevant title/abstract
Back problems in conscripts. A 10-year follow-up	Gehrchen, P M	Ugeskrift for laeger	157	46	1995		excluded	non-relevant title/abstract
The impact of age and gender on the ICF-based assessment of chronic low back pain	Fehrmann, Elisabeth	Disability and Rehabilitation	41	10	2019	10.1080/09638288.2018.1424950	excluded	non-relevant title/abstract
The effect of pre-season dance training on physical indices and back pain in elite cross-country skiers: a prospective controlled intervention study.	Alricsson, M	British journal of sports medicine	38	2	2004	10.1136/bjsm.2002.2402	excluded	non-relevant title/abstract
Kinematic Characteristics of Sit-to-Stand Movements in Patients With Low Back Pain: A Systematic Review	Sedrez, J A	Journal of Manipulative and Physiological Therapeutics	42	7	2019	10.1016/j.jmpt.2018.12.004	excluded	non-relevant title/abstract
Diverging intramuscular activity patterns in back and abdominal muscles during trunk rotation.	Andersson, Eva A	Spine	27	6	2002	10.1097/00007632-200203150-00014	excluded	non-relevant title/abstract
Clinical presentation of low back pain and association with risk factors according to findings on magnetic resonance imaging	Shambrook, J	PAIN	152	7	2011	10.1016/j.pain.2011.03.011	excluded	non-relevant title/abstract
Assessment of efficacy of percutaneous epidural neuroplasty for lumbar stenosis and failed back surgery syndrome: effective and safe?	Daǧistan, G	European Review for Medical and Pharmacological Sciences	27	23	2023	10.26355/eurrev_202312_34569	excluded	non-relevant title/abstract
Reliability and measurement error of frontal and horizontal 3D spinal motion parameters in 219 patients with chronic low back pain	Harsted, S	Chiropractic and Manual Therapies	24	1	2016	10.1186/s12998-016-0092-0	excluded	non-relevant title/abstract
Studies on low back pain among workers in small scale construction companies: Report 2. The Relationship between Low Back Pain and Strength of Back Muscles	Yoshida, T	Sangyo Igaku	14	3	1972	10.1539/joh1959.14.195	excluded	non-relevant title/abstract
Naturopathic care for chronic low back pain: a randomized trial.	Szczurko, Orest	PloS one	2	9	2007	10.1371/journal.pone.0000919	excluded	non-relevant title/abstract
Quadriceps activation following aerobic exercise in persons with low back pain and healthy controls	Hart, J M	Clinical Biomechanics	25	8	2010	10.1016/j.clinbiomech.2010.05.009	excluded	non-relevant title/abstract
Improved orthotic low-back support for help with low-back pain	Deamer, R M	Journal of Prosthetics and Orthotics	9	1	1997	10.1097/00008526-199701000-00008	excluded	non-relevant title/abstract
Effect of visual input on normalized standing stability in subjects with recurrent low back pain	Lee, D C	Gait and Posture	36	3	2012	10.1016/j.gaitpost.2012.05.020	excluded	non-relevant title/abstract
Causal Associations of Obesity With the Intervertebral Degeneration, Low Back Pain, and Sciatica: A Two-Sample Mendelian Randomization Study	Zhou, J Z	FRONTIERS IN ENDOCRINOLOGY	12		2021	10.3389/fendo.2021.740200	excluded	non-relevant title/abstract
Measuring lumbar reposition accuracy in patients with unspecific low back pain: Systematic review and meta-analysis	Rausch Osthoff, A.-K.	Spine	40	2	2015	10.1097/BRS.0000000000000677	excluded	non-relevant title/abstract
Movement coordination of the lumbar spine and hip during a picking up activity in low back pain subjects	Shum, G L K	EUROPEAN SPINE JOURNAL	16	6	2007	10.1007/s00586-006-0122-z	excluded	non-relevant title/abstract
Effects of Spinal Manipulation on Trunk Proprioception in Subjects With Chronic Low Back Pain During Symptom Remission	Learman, K E	Journal of Manipulative and Physiological Therapeutics	32	2	2009	10.1016/j.jmpt.2008.12.004	excluded	non-relevant title/abstract
Isolated unilateral vertebral pedicle fracture caused by a back massage in an elderly patient: A case report and literature review	Guo, Z	European Journal of Orthopaedic Surgery and Traumatology	23	SUPPL. 2	2013	10.1007/s00590-012-1031-y	excluded	non-relevant title/abstract
Spinal manipulative therapy for chronic low back pain		Drug and Therapeutics Bulletin	49	4	2011		excluded	non-relevant title/abstract
Timing and magnitude of lumbar spine contribution to trunk forward bending and backward return in patients with acute low back pain	Shojaei, I	Journal of Biomechanics	53		2017	10.1016/j.jbiomech.2016.12.039	excluded	non-relevant title/abstract
Comparison of transversus abdominis activation characteristics between healthy and chronic low back pain population during upright functional movement	Cai, Congcong	Journal of Back and Musculoskeletal Rehabilitation	36	5	2023	10.3233/BMR-220120	excluded	non-relevant title/abstract
A 56-year-old man with fever, backache, and tetraparesis	Hattori, T	Brain and Nerve	48	2	1996		excluded	non-relevant title/abstract
Lower extremity dysmetria, scoliosis, low back pain and spondylolysis	Manganiello, A	Studies in Health Technology and Informatics	37		1997	10.3233/978-1-60750-881-6-111	excluded	non-relevant title/abstract
Reproducibility of tender point examination in chronic low back pain patients as measured by intrarater and inter-rater reliability and agreement: A validation study	Jensen, O K	BMJ Open	3	2	2013	10.1136/bmjopen-2012-002532	excluded	non-relevant title/abstract
NRS20: Combined back and leg pain score: A simple and effective assessment of adult spinal deformity	Cawley, Derek T	Spine	43	17	2018	10.1097/BRS.0000000000002633	excluded	non-relevant title/abstract
Kinematic chain reactions on trunk and dynamic postural steadiness in subjects with recurrent low back pain	Sung, Paul S	Journal of Biomechanics	59		2017	10.1016/j.jbiomech.2017.06.001	excluded	non-relevant title/abstract
Spinopelvic alignment and low back pain after total hip arthroplasty: a scoping review	Pourahmadi, M	BMC Musculoskeletal Disorders	23	1	2022	10.1186/s12891-022-05154-7	excluded	non-relevant title/abstract
Use of trunk muscle training and neuromuscular electrical stimulation to reduce pain and disability in an older adult with chronic low back pain: A case report	Pugliese, Jenifer M	Physiotherapy Theory and Practice	35	8	2019	10.1080/09593985.2018.1457745	excluded	non-relevant title/abstract
Passive intervertebral motion characteristics in chronic mid to low back pain: A multivariate analysis	Brownhill, Kevin	Medical Engineering and Physics	84		2020	10.1016/j.medengphy.2020.08.006	excluded	non-relevant title/abstract
Axial low back pain, not always what it seems	Lin, A J	PM and R	12	SUPPL 1	2020	10.1002/pmrj.12519 LK - https://search.library.berkeley.edu/openurl/01UCS_BER/01UCS_BER:UCB?sid=EMBASE&sid=EMBASE&issn=19341482&id=doi:10.1002%2Fpmrj.12519&atitle=Axial+low+back+pain%2C+not+always+what+it+seems&stitle=PM+R&title=PM+and+R&volume=12&issue=SUPPL+1&spage=S149&epage=&aulast=Lin&aufirst=Aaron+J.&auinit=A.J.&aufull=Lin+A.J.&coden=&isbn=&pages=S149-&date=2020&auinit1=A&auinitm=J	excluded	non-relevant title/abstract
Does pain self-efficacy influence initial bending following exercise in adults with chronic low back pain?	McManus, F	International Journal of Epidemiology	50		2021	10.1093/ije/dyab168.426 LK - https://search.library.berkeley.edu/openurl/01UCS_BER/01UCS_BER:UCB?sid=EMBASE&sid=EMBASE&issn=03005771&id=doi:10.1093%2Fije%2Fdyab168.426&atitle=Does+pain+self-efficacy+influence+initial+bending+following+exercise+in+adults+with+chronic+low+back+pain%3F&stitle=Int.+J.+Epidemiol.&title=International+Journal+of+Epidemiology&volume=50&issue=&spage=i152&epage=&aulast=McM…	excluded	non-relevant title/abstract
Noninvasive measurement of sciatic nerve stiffness in patients with chronic low back related leg pain using shear wave Elastography	Neto, T	Journal of Ultrasound in Medicine	38	1	2019	10.1002/jum.14679	excluded	non-relevant title/abstract
The patient with chronic low back pain in a thermal spa	Peter, A	Schweizerische Rundschau für Medizin Praxis = Revue suisse de médecine Praxis	82	37	1993		excluded	non-relevant title/abstract
Effect of interferential current therapy on pain perception and disability level in subjects with chronic low back pain: a randomized controlled trial.	Albornoz-Cabello, Manuel	Clinical rehabilitation	31	2	2017	10.1177/0269215516639653	excluded	non-relevant title/abstract
Preoperative muscle mass affects preoperative low back pain score and improvement of sciatica in patients with lumbar canal stenosis	Kawakubo, A	Osteoporosis International	31	SUPPL 1	2020	10.1007/s00198-020-05696-3 LK - https://search.library.berkeley.edu/openurl/01UCS_BER/01UCS_BER:UCB?sid=EMBASE&sid=EMBASE&issn=14332965&id=doi:10.1007%2Fs00198-020-05696-3&atitle=Preoperative+muscle+mass+affects+preoperative+low+back+pain+score+and+improvement+of+sciatica+in+patients+with+lumbar+canal+stenosis&stitle=Osteoporosis+Int.&title=Osteoporosis+International&volume=31&issue=SUPPL+1&spage…	excluded	non-relevant title/abstract
A biomechanical comparison of lifting techniques between subjects with and without chronic low back pain during freestyle lifting and lowering tasks	Larivière, C	Clinical Biomechanics	17	2	2002	10.1016/S0268-0033(01)00106-1	excluded	non-relevant title/abstract
The Effect of Cushioning Insoles on Back and Lower Extremity Pain in an Industrial Setting	Jefferson, J R	WORKPLACE HEALTH & SAFETY	61	10	2013	10.1177/216507991306101005	excluded	non-relevant title/abstract
Reliability and responsiveness of the shuttle walking test in patients with chronic low back pain	Taylor, S	Physiotherapy research international : the journal for researchers and clinicians in physical therapy	6	3	2001	10.1002/pri.225	excluded	non-relevant title/abstract
Manipulation for the treatment of occupational low back pain	Atchison, J W	Occupational Medicine - State of the Art Reviews	13	1	1998		excluded	non-relevant title/abstract
Neural mechanisms and functional correlates of altered postural responses to perturbed standing balance with chronic low back pain	Jacobs, Jesse V	Neuroscience	339		2016	10.1016/j.neuroscience.2016.10.032	excluded	non-relevant title/abstract
Impact of strain counter strain on treatment of acute nonspecific low back pain: A single blind randomized controlled trial	El-Nassag, B	Neurologie und Rehabilitation	29		2023	10.14624/NR23S1001 LK - https://search.library.berkeley.edu/openurl/01UCS_BER/01UCS_BER:UCB?sid=EMBASE&sid=EMBASE&issn=09472177&id=doi:10.14624%2FNR23S1001&atitle=Impact+of+strain+counter+strain+on+treatment+of+acute+nonspecific+low+back+pain%3A+A+single+blind+randomized+controlled+trial&stitle=Neurol.+Rehabil.&title=Neurologie+und+Rehabilitation&volume=29&issue=&spage=S85&epage=&aulast=El-Nassag…	excluded	non-relevant title/abstract
Development of scoliosis following intrathecally placed opioid pump for chronic low back pain	Sciubba, D M	Spine	32	24	2007	10.1097/BRS.0b013e31815a592c	excluded	non-relevant title/abstract
Response to Letter to the Editor: Spinopelvic Alignment and Low Back Pain after Total Hip Replacement Arthroplasty in Patients with Severe Hip Osteoarthritis	Jain, M	Asian Spine Journal	14	6	2020	10.31616/ASJ.2019.0112.R1	excluded	non-relevant title/abstract
Low back pain and other overuse injuries in a group of Japanese triathletes	Manninen, J S O	BRITISH JOURNAL OF SPORTS MEDICINE	30	2	1996	10.1136/bjsm.30.2.134	excluded	non-relevant title/abstract
Biomechanical risk factors for knee osteoarthritis and lower back pain in lower limb amputees: protocol for a systematic review	Wade, Logan	BMJ Open	12	11	2022	10.1136/bmjopen-2022-066959	excluded	non-relevant title/abstract
Quantifying Chronic Overlapping Pain Conditions (COPCs) in Fibromyalgia versus Headache and Back Pain	Wang, D	Journal of Pain	23	5	2022	10.1016/j.jpain.2022.03.116 LK - https://search.library.berkeley.edu/openurl/01UCS_BER/01UCS_BER:UCB?sid=EMBASE&sid=EMBASE&issn=15288447&id=doi:10.1016%2Fj.jpain.2022.03.116&atitle=Quantifying+Chronic+Overlapping+Pain+Conditions+%28COPCs%29+in+Fibromyalgia+versus+Headache+and+Back+Pain&stitle=J.+Pain&title=Journal+of+Pain&volume=23&issue=5&spage=30&epage=&aulast=Wang&aufirst=Dan&auinit=D.&aufull=…	excluded	non-relevant title/abstract
Low back pain and posture	Tüzün, Ç	Clinical Rheumatology	18	4	1999	10.1007/s100670050107	excluded	non-relevant title/abstract
Epidemiological profiles of chronic low back and knee pain in middle-aged and elderly Japanese from the Murakami cohort	Takahashi, A	JOURNAL OF PAIN RESEARCH	11		2018	10.2147/JPR.S184746	excluded	non-relevant title/abstract
Biological risk indicators for recurrent non-specific low back pain in adolescents	Jones, M A	BRITISH JOURNAL OF SPORTS MEDICINE	39	3	2005	10.1136/bjsm.2003.009951	excluded	non-relevant title/abstract
Effect of Forward Head Posture Correction Added to Lumber Stabilization Exercises on Lumbopelvic Organization in Mechanical Low Back Pain Patients: A Randomized Clinical Trial	Elabd, A M	Fizjoterapia Polska	20	3	2020		excluded	non-relevant title/abstract
Anterograde and retrograde epidural paddle placement through a single laminotomy for the treatment of back and lower extremity pain using spinal cord stimulation: Case reports and technical note	Taghva, Alexander	Neuromodulation	17	8	2014	10.1111/ner.12158	excluded	non-relevant title/abstract
Validity of a single-item measure to assess leg or back pain as the predominant symptom in patients with degenerative disorders of the lumbar spine	Mannion, A F	European Spine Journal	23	4	2014	10.1007/s00586-014-3193-2	excluded	non-relevant title/abstract
The immediate and short-term effects of dynamic taping on pain, endurance, disability, mobility and kinesiophobia in individuals with chronic non-specific low back pain: A randomized controlled trial	Alahmari, Khalid A	PLoS ONE	15	9-Sep	2020	10.1371/journal.pone.0239505	excluded	non-relevant title/abstract
Impact of Chronic Musculoskeletal Pathology on Older Adults: A Study of Differences between Knee OA and Low Back Pain	Morone, N E	PAIN MEDICINE	10	4	2009	10.1111/j.1526-4637.2009.00565.x	excluded	non-relevant title/abstract
Radiographic predictors of residual low back pain after laminectomy for lumbar spinal canal stenosis: Minimum 5-year follow-up	Xia, Y	Journal of Spinal Disorders and Techniques	21	3	2008	10.1097/BSD.0b013e318074dded	excluded	non-relevant title/abstract
Structural equation modelling of lower back pain due to whole-body vibration exposure in the construction industry	Vitharana, Vitharanage Hashini Paramitha	International Journal of Occupational Safety and Ergonomics	25	2	2019	10.1080/10803548.2017.1366119	excluded	non-relevant title/abstract
Postural load and back pain of workers in the manufacturing of prefabricated concrete elements	Burdorf, A	Ergonomics	34	7	1991	10.1080/00140139108964834	excluded	non-relevant title/abstract
Change in Low Back Movement Patterns After Neurosurgical Intervention for Lumbar Spondylosis	Monie, Aubrey P	Journal of Manipulative and Physiological Therapeutics	41	2	2018	10.1016/j.jmpt.2017.08.008	excluded	non-relevant title/abstract
A Review of the Clinical Value of Isolated Lumbar Extension Resistance Training for Chronic Low Back Pain	Steele, J	PM and R	7	2	2015	10.1016/j.pmrj.2014.10.009	excluded	non-relevant title/abstract
The effect of restricting the indications for lumbosacral spine radiography in patients with acute back symptoms	Baker, S R	American Journal of Roentgenology	149	3	1987	10.2214/ajr.149.3.535	excluded	non-relevant title/abstract
Back Pain and Lower Extremity Sensory Loss in an ESKD Patient	Maalouly, C	Kidney360	1	12	2020	10.34067/KID.0003322020	excluded	non-relevant title/abstract
Anatomy, Back, Trapezius.	Ourieff, Jared				2024		excluded	non-relevant title/abstract
Recruitment of discrete regions of the psoas major and quadratus lumborum muscles is changed in specific sitting postures in individuals with recurrent low back pain	Park, R J	Journal of Orthopaedic and Sports Physical Therapy	43	11	2013	10.2519/jospt.2013.4840	excluded	non-relevant title/abstract
Sensor-based postural feedback is more effective than conventional feedback to improve lumbopelvic movement control in patients with chronic low back pain: a randomised controlled trial	Matheve, T	JOURNAL OF NEUROENGINEERING AND REHABILITATION	15		2018	10.1186/s12984-018-0423-6	excluded	non-relevant title/abstract
Effect of individual flexibility and knee posture on the lumbar curvature and back muscle flexion-relaxation phenomenon	Chen, Yi-Lang	International Journal of Industrial Ergonomics	68		2018	10.1016/j.ergon.2018.06.009	excluded	non-relevant title/abstract
Erratum: Incidence of foot rotation, pelvic crest unleveling, and supine leg length alignment asymmetry and their relatioship to self-reported back pain (Journal of Manipulative and Physiological Therapeutics (February 2002) 25 (e1))		Journal of Manipulative and Physiological Therapeutics	25	6	2002		excluded	non-relevant title/abstract
Effect of mental processing on low back load while lifting an object.	Katsuhira, Junji	Spine	38	13	2013	10.1097/BRS.0b013e31829360e5	excluded	non-relevant title/abstract
Compensatory biomechanics and spinal loading during dynamic maneuvers in patients with chronic low back pain	Nyayapati, P	European Spine Journal	31	7	2022	10.1007/s00586-022-07253-4	excluded	non-relevant title/abstract
The relation between the transversus abdominis muscles, sacroiliac joint mechanics, and low back pain	Richardson, C A	Spine	27	4	2002	10.1097/00007632-200202150-00015	excluded	non-relevant title/abstract
Causes, prediction and prevention of back pain at work	Troup, J D G	Scandinavian Journal of Work, Environment and Health	10	6 SPEC. ISS.	1984	10.5271/sjweh.2318	excluded	non-relevant title/abstract
Prognostic value of measuring the angles of lumbar lordosis and thoracic kyphosis with the Saunders inclinometer in patients with low back pain	Kluszczyński, Marek	Polish Annals of Medicine	24	1	2017	10.1016/j.poamed.2016.10.001	excluded	non-relevant title/abstract
Motion style acupuncture treatment (MSAT) for acute low back pain with severe disability: a multicenter, randomized, controlled trial protocol.	Shin, Joon-Shik	BMC complementary and alternative medicine	11		2011	10.1186/1472-6882-11-127	excluded	non-relevant title/abstract
Efficacy of therapeutic exercises in low back pain surveyed in a group of nurses	Rok, S	Medycyna Pracy	56	3	2005		excluded	non-relevant title/abstract
Hip and low back pain in the presence of femoral anteversion: A case report	Tansey, Paula	Manual Therapy	20	1	2015	10.1016/j.math.2014.04.006	excluded	non-relevant title/abstract
Is spinal manipulation an effective treatment for low back pain? Yes: Evidence shows benefit in most patients	Arnold, J J	American Family Physician	85	8	2012		excluded	non-relevant title/abstract
Prevalence of low back pain and lumbar spine degenerative disorders. Questionnaire survey and clinical-radiological analysis of a representative Hungarian population	Horvath, G	INTERNATIONAL ORTHOPAEDICS	34	8	2010	10.1007/s00264-009-0920-0	excluded	non-relevant title/abstract
Ratings of perceived thigh and back exertion in forest workers during repetitive lifting using squat and stoop techniques	Hagen, K B	Spine	19	22	1994	10.1097/00007632-199411001-00004	excluded	non-relevant title/abstract
Is Percutaneous Adhesiolysis Effective in Managing Chronic Low Back and Lower Extremity Pain in Post-surgery Syndrome: a Systematic Review and Meta-analysis	Manchikanti, L	Current Pain and Headache Reports	24	6	2020	10.1007/s11916-020-00862-y	excluded	non-relevant title/abstract
Articular dysfunction patterns in patients with mechanical low back pain: A clinical algorithm to guide specific mobilization and manipulation techniques	Dewitte, V	Manual Therapy	20	3	2015	10.1016/j.math.2014.11.006	excluded	non-relevant title/abstract
Gender differences in pattern of hip and lumbopelvic rotation in people with low back pain.	Gombatto, Sara P	Clinical biomechanics (Bristol, Avon)	21	3	2006	10.1016/j.clinbiomech.2005.11.002	excluded	non-relevant title/abstract
Prevalence and Potential Risk Factors for Occupational Low Back Pain Among Male Military Pilots: A Study Based on Questionnaire and Physical Function Assessment	Yang, Y Z	FRONTIERS IN PUBLIC HEALTH	9		2022	10.3389/fpubh.2021.744601	excluded	non-relevant title/abstract
Range of back movement at trot in horses without back pain.	Licka, T	Equine veterinary journal. Supplement		33	2001	10.1111/j.2042-3306.2001.tb05379.x	excluded	non-relevant title/abstract
Kinematic characterization of clinically observed aberrant movement patterns in patients with non-specific low back pain: A cross-sectional study	Wattananon, P	BMC Musculoskeletal Disorders	18	1	2017	10.1186/s12891-017-1820-x	excluded	non-relevant title/abstract
Percutaneous and endoscopic adhesiolysis in managing low back and lower extremity pain: A systematic review and meta-analysis	Helm, S	Pain Physician	19	2	2016		excluded	non-relevant title/abstract
How does self-efficacy influence pain perception, postural stability and range of motion in individuals with chronic low back pain?	Touche, Roy La	Pain Physician	22	1	2019		excluded	non-relevant title/abstract
Height increase, neuromuscular function, and back pain during 6°head- down tilt with traction	Styf, J R	Aviation Space and Environmental Medicine	68	1	1997		excluded	non-relevant title/abstract
Understanding the flexion-relaxation phenomenon in non-specific chronic low back pain patients throught immersive virtual reality feedback approach	Kevin, Rose-Dulcina	Scientific Reports	14	1	2024	10.1038/s41598-024-65983-5	excluded	non-relevant title/abstract
ISSLS Prize in Bioengineering Science 2021: in vivo sagittal motion of the lumbar spine in low back pain patients—a radiological big data study	Galbusera, Fabio	European Spine Journal	30	5	2021	10.1007/s00586-021-06729-z	excluded	non-relevant title/abstract
Preliminary Evaluation of a Modified STarT Back Screening Tool Across Different Musculoskeletal Pain Conditions	Butera, K A	PHYSICAL THERAPY	96	8	2016	10.2522/ptj.20150377	excluded	non-relevant title/abstract
Effects of School-based exercise Program of Posture and Global Reeducation on the range of motion and pain levels in patients with chroniclow back pain	Soares, P	Revista Andaluza de Medicina del Deporte	9	1	2016	10.1016/j.ramd.2015.02.005	excluded	non-relevant title/abstract
Caudal epidural injections in the management of chronic low back pain: A systematic appraisal of the literature	Parr, A T	Pain Physician	15	3	2012		excluded	non-relevant title/abstract
To compare the effectiveness of laser, EMG biofeedback assisted core stability exercise versus laser and core stability exercise alone on pain and disability in patients with non-specific low back pain	Yuvarani, G	Research Journal of Pharmacy and Technology	13	6	2020	10.5958/0974-360X.2020.00456.4	excluded	non-relevant title/abstract
Validation of a sham novel neural mobilization technique in patients with non-specific low back pain: A randomized, placebo-controlled trial	González, Álvaro Cuñado	Musculoskeletal Science and Practice	53		2021	10.1016/j.msksp.2021.102378	excluded	non-relevant title/abstract
Conservative Management of Low Back Pain Related to an Unresectable Aggressive Sacral Hemangioma: A Case Report	Chu, E.C.-P.	American Journal of Case Reports	23		2022	10.12659/AJCR.936984	excluded	non-relevant title/abstract
A new approach to the low-back physical examination: Behavioral assessment of mechanical signs	Spratt, K F	Spine	15	2	1990	10.1097/00007632-199002000-00009	excluded	non-relevant title/abstract
Vascular versus spinal disease as a cause of back and lower extremity pain	Giordano, J M	Seminars in Spine Surgery	2	2	1990		excluded	non-relevant title/abstract
Kinesio Taping vs. Placebo in Reducing Pregnancy-Related Low Back Pain: A Cross-Over Study.	Kalinowski, Paweł	Medical science monitor : international medical journal of experimental and clinical research	23		2017	10.12659/msm.904766	excluded	non-relevant title/abstract
Effects of volitional spine stabilization on lifting task in recurrent low back pain population	Haddas, Ram	European Spine Journal	25	9	2016	10.1007/s00586-016-4586-1	excluded	non-relevant title/abstract
Physical and mental fitness are essential for maintaining back health. If you have occasional flare-ups of back pain, these six steps can prevent it from becoming a chronic problem.		Harvard men's health watch	18	8	2014		excluded	non-relevant title/abstract
Association of Hip Radiograph Findings With Pain and Function in Patients Presenting With Low Back Pain	Prather, Heidi	PM and R	10	1	2018	10.1016/j.pmrj.2017.06.003	excluded	non-relevant title/abstract
ID:16437 Upper Extremity Improvement With High Frequency Spinal Cord Stimulation for Low Back and Leg Pain	Kozlowski, P	Neuromodulation	25	5	2022	10.1016/j.neurom.2022.02.037 LK - https://search.library.berkeley.edu/openurl/01UCS_BER/01UCS_BER:UCB?sid=EMBASE&sid=EMBASE&issn=15251403&id=doi:10.1016%2Fj.neurom.2022.02.037&atitle=ID%3A16437+Upper+Extremity+Improvement+With+High+Frequency+Spinal+Cord+Stimulation+for+Low+Back+and+Leg+Pain&stitle=Neuromodulation&title=Neuromodulation&volume=25&issue=5&spage=S27&epage=S28&aulast=Kozlowski&aufirst…	excluded	non-relevant title/abstract
The audible pop is not necessary for successful spinal high-velocity thrust manipulation in individuals with low back pain	Flynn, T W	Archives of Physical Medicine and Rehabilitation	84	7	2003	10.1016/S0003-9993(03)00048-0	excluded	non-relevant title/abstract
LOW BACK AND LEG PAIN INDUCED BY DURAL SCAR FORMATION AFTER LAMINECTOMY FOR LUMBAR CANAL STENOSIS: CASE REPORT AND LITERATURE REVIEW	Rahyussalim, A J	Case Reports in Surgery			2019		excluded	non-relevant title/abstract
Clinical diagnostic model for sciatica developed in primary care patients with low back-related leg pain	Stynes, S	PLOS ONE	13	4	2018	10.1371/journal.pone.0191852	excluded	non-relevant title/abstract
Accuracy of physical therapists' prognosis of low back pain from the clinical examination: A prospective cohort study	Haxby Abbott, J	Journal of Manual and Manipulative Therapy	22	3	2014	10.1179/2042618613Y.0000000045	excluded	non-relevant title/abstract
Fulcrum assisted soft stabilization system: A new concept in the surgical treatment of degenerative low back pain	Sengupta, D K	Spine	30	9	2005	10.1097/01.brs.0000160986.39171.4d	excluded	non-relevant title/abstract
Low Back Functional Health Status of Patient Handlers	Ferguson, Sue A	Journal of Occupational Rehabilitation	25	2	2015	10.1007/s10926-014-9538-1	excluded	non-relevant title/abstract
Evaluation is treatment for low back pain	Louw, Adriaan	Journal of Manual and Manipulative Therapy	29	1	2021	10.1080/10669817.2020.1730056	excluded	non-relevant title/abstract
Hip-spine effect: Hip pathology contributing to lower back, posterior hip, and pelvic pain	Khoury, A N	Posterior Hip Disorders: Clinical Evaluation and Management			2018	10.1007/978-3-319-78040-5_2	excluded	non-relevant title/abstract
A new method for assessing back pain in relation to range of motion for the assessment of pain relieving modalities	Petrofsky, J S	Journal of Applied Research	11	1	2011		excluded	non-relevant title/abstract
Relative therapeutic efficacy of vertebral manipulation and conventional treatment in back pain management.	Nwuga, V C	American journal of physical medicine	61	6	1982		excluded	non-relevant title/abstract
Longitudinal quantitative measures of the natural course of low back pain recovery	Ferguson, S A	Spine	25	15	2000	10.1097/00007632-200008010-00014	excluded	non-relevant title/abstract
Lumbar lordosis in prone position and prone hip extension test: comparison between subjects with and without low back pain	Arab, A M	CHIROPRACTIC & MANUAL THERAPIES	25		2017	10.1186/s12998-017-0139-x	excluded	non-relevant title/abstract
Classification of low back pain from dynamic motion characteristics using an artificial neural network	Bishop, J B	Spine	22	24	1997	10.1097/00007632-199712150-00024	excluded	non-relevant title/abstract
Management of acute low back pain: The practices and perspectives of primary care clinicians in Australia	Ahern, Malene	Australian Journal of Primary Health	26	3	2020	10.1071/PY19152	excluded	non-relevant title/abstract
Development of an Imaging Evaluation System for Low Back Pain	Sun, P E	JOURNAL OF MEDICAL AND BIOLOGICAL ENGINEERING	41	1	2021	10.1007/s40846-021-00597-0	excluded	non-relevant title/abstract
Pain-related fear is associated with avoidance of spinal motion during recovery from low back pain	Thomas, J S	Spine	32	16	2007	10.1097/BRS.0b013e3180bc1f7b	excluded	non-relevant title/abstract
The potential role of hamstring extensibility on sagittal pelvic tilt, sagittal spinal curves and recurrent low back pain in team sports players: A gender perspective analysis	Cejudo, Antonio	International Journal of Environmental Research and Public Health	18	16	2021	10.3390/ijerph18168654	excluded	non-relevant title/abstract
Comparison of Different Kinematic Values of Lower Extremities during Gait between Individuals with Chronic Non-Specific Low Back Pain and Healthy Persons	Chinpeerasathian, Chatanun	Journal of the Medical Association of Thailand	106	9	2023	10.35755/jmedassocthai.2023.09.13863	excluded	non-relevant title/abstract
Identifying Risk Factors for Preexisting or Developing Low Back Pain in Youth, High School, and Collegiate Lacrosse Players Using 3-Dimensional Motion Analysis	Wasser, Joseph G	Orthopaedic Journal of Sports Medicine	12	3	2024	10.1177/23259671241231958	excluded	non-relevant title/abstract
Association of Mid-sagittal Anteroposterior Diameter of Lumbar Canal in Patients with Low Back Pain using MRI: A Cross-sectional Study from West Bengal, India	Nandi, C	Journal of Clinical and Diagnostic Research	16	2	2022	10.7860/JCDR/2022/51771.15937 LK - https://search.library.berkeley.edu/openurl/01UCS_BER/01UCS_BER:UCB?sid=EMBASE&sid=EMBASE&issn=0973709X&id=doi:10.7860%2FJCDR%2F2022%2F51771.15937&atitle=Association+of+Mid-sagittal+Anteroposterior+Diameter+of+Lumbar+Canal+in+Patients+with+Low+Back+Pain+using+MRI%3A+A+Cross-sectional+Study+from+West+Bengal%2C+India&stitle=J.+Clin.+Diagn.+Res.&title=Journal+of+Cl…	excluded	non-relevant title/abstract
Conservative treatment of chronic low back pain with a new postural orthosis	Fozzato, S	European Spine Journal	27	4	2018	10.1007/s00586-018-5531-2 LK - https://search.library.berkeley.edu/openurl/01UCS_BER/01UCS_BER:UCB?sid=EMBASE&sid=EMBASE&issn=14320932&id=doi:10.1007%2Fs00586-018-5531-2&atitle=Conservative+treatment+of+chronic+low+back+pain+with+a+new+postural+orthosis&stitle=Eur.+Spine+J.&title=European+Spine+Journal&volume=27&issue=4&spage=965&epage=&aulast=Fozzato&aufirst=S.&auinit=S.&aufull=Fozzato+S.&coden=…	excluded	non-relevant title/abstract
Lumbar back and posterior pelvic pain during pregnancy: a 3-year follow-up	Noren, L	EUROPEAN SPINE JOURNAL	11	3	2002	10.1007/s00586-001-0357-7	excluded	non-relevant title/abstract
Kinematic Analysis of Pelvic and Lower Limb Joints during Stand-to-sit Movement in Individuals with Chronic Low Back Pain: A cross-sectional study	Dehcheshmeh, Fatemeh Ghasemi	Archives of Bone and Joint Surgery	12	8	2024	10.22038/ABJS.2024.76840.3551	excluded	non-relevant title/abstract
Exploration of the therapeutic effect and clinical outcomes of acupuncture at pain-sensitive points to treat chronic nonspecific low back pain: Application of the acupoint sensitization theory 基于穴位敏化理论探讨针刺痛敏点对慢性非特异性腰痛患者的临床疗效	Ye (叶羽翀), Y.-C.	World Journal of Acupuncture - Moxibustion	31	4	2021	10.1016/j.wjam.2021.08.002 LK - https://search.library.berkeley.edu/openurl/01UCS_BER/01UCS_BER:UCB?sid=EMBASE&sid=EMBASE&issn=27730751&id=doi:10.1016%2Fj.wjam.2021.08.002&atitle=Exploration+of+the+therapeutic+effect+and+clinical+outcomes+of+acupuncture+at+pain-sensitive+points+to+treat+chronic+nonspecific+low+back+pain%3A+Application+of+the+acupoint+sensitization+theory+%E5%9F%BA%E4%BA%8E%E7%A9%…	excluded	non-relevant title/abstract
Chiropractic statistical survey of 100 consecutive low back pain patients.	Cox, J M	Journal of Manipulative and Physiological Therapeutics	6	3	1983		excluded	non-relevant title/abstract
Association between muscle function and low back pain in relation to pregnancy	Gutke, A	JOURNAL OF REHABILITATION MEDICINE	40	4	2008	10.2340/16501977-0170	excluded	non-relevant title/abstract
Gait kinematics of bharatanatyam dancers with and without low back pain	Mullerpatan, Rajani	Critical Reviews in Physical and Rehabilitation Medicine	31	1	2019	10.1615/CritRevPhysRehabilMed.2019030243	excluded	non-relevant title/abstract
Lumbar extension peak-torque, muscle endurance and motor imagery in junior-elite basketballers with and without a history of low back pain: a pilot study	Glazebrook, Tim	PeerJ	12	6	2024	10.7717/peerj.17508	excluded	non-relevant title/abstract
Principal component analysis of kinematic patterns variability during sit to stand in people with non-specific chronic low back pain	Mehravar, M	Journal of Mechanics in Medicine and Biology	12	2	2012	10.1142/S0219519412400015	excluded	non-relevant title/abstract
The hip-spine syndrome: How does back pain impact the indications and outcomes of hip arthroscopy?	Redmond, J M	Arthroscopy - Journal of Arthroscopic and Related Surgery	30	7	2014	10.1016/j.arthro.2014.02.033	excluded	non-relevant title/abstract
The role of melatonergic system in intervertebral disc degeneration and its association with low back pain: a clinical study	Chen, Chong	PeerJ	12	7	2024	10.7717/peerj.17464	excluded	non-relevant title/abstract
Corrigendum to “Chronic low back pain patients walk with locally altered spinal kinematics” (Journal of Biomechanics (2017) 60 (211–218), (S0021929017303524) (10.1016/j.jbiomech.2017.06.042))	Christe, G	Journal of Biomechanics	83		2019	10.1016/j.jbiomech.2018.12.033 LK - https://search.library.berkeley.edu/openurl/01UCS_BER/01UCS_BER:UCB?sid=EMBASE&sid=EMBASE&issn=18732380&id=doi:10.1016%2Fj.jbiomech.2018.12.033&atitle=Corrigendum+to+%E2%80%9CChronic+low+back+pain+patients+walk+with+locally+altered+spinal+kinematics%E2%80%9D+%28Journal+of+Biomechanics+%282017%29+60+%28211%E2%80%93218%29%2C+%28S0021929017303524%29+%2810.1016%2Fj…	excluded	non-relevant title/abstract
Effects of cervicothoracic mobility programme on pain, range of motion and function in patients with chronic back pain	Naseer, Amna	Journal of the Pakistan Medical Association	74	7	2024	10.47391/JPMA.10939	excluded	non-relevant title/abstract
Differences among outcome measures in occupational low back pain	Ferguson, S A	Journal of Occupational Rehabilitation	15	3	2005	10.1007/s10926-005-5940-4	excluded	non-relevant title/abstract
61-Year-Old Man With Back Pain, Hematuria, and Lower Extremity Edema	Kimbrough, B A	Mayo Clinic Proceedings	95	4	2020	10.1016/j.mayocp.2019.09.030	excluded	non-relevant title/abstract
The effectiveness of a back school program in lowerlimb amputees: a randomized controlled study.	Anaforoğlu, Bahar	Turkish journal of medical sciences	46	4	2016	10.3906/sag-1503-131	excluded	non-relevant title/abstract
Prevalence, spinal alignment, and mobility of lumbar spinal stenosis with or without chronic low back pain: A community-dwelling study	Miyakoshi, N	Pain Research and Treatment	2011		2011	10.1155/2011/340629	excluded	non-relevant title/abstract
Biodisabilities in relation to other disease consequences in the functional assessment of patients with chronic low back pain	Rytökoski, U	International Journal of Rehabilitation Research	20	3	1997	10.1097/00004356-199709000-00001	excluded	non-relevant title/abstract
Goal-oriented outcome measurement in patients with back pain undergoing inpatient or outpatient orthopaedic rehabilitation	Merkesdal, S	Rehabilitation	38	SUPPL. 1	1999		excluded	non-relevant title/abstract
Does the performance of five back-associated exercises relate to the presence of low back pain? A cross-sectional observational investigation in regional Australian council workers	Gabel, C P	BMJ Open	8	8	2018	10.1136/bmjopen-2017-020946	excluded	non-relevant title/abstract
How many days of bed rest for acute low back pain? Objective assessment of trunk function.	Szpalski, M	European spine journal : official publication of the European Spine Society, the European Spinal Deformity Society, and the European Section of the Cervical Spine Research Society	1	1	1992	10.1007/BF00302139	excluded	non-relevant title/abstract
Spinal Dural Arteriovenous Fistula with Low Back Pain as the Only Symptom at Onset: A Case Report	Ouyang, Hui	American Journal of Case Reports	25		2024	10.12659/AJCR.943947	excluded	non-relevant title/abstract
Epiduroscopic intervention in patients with a failed back surgery syndrome	Griger, M	Bratislava Medical Journal	121	10	2020	10.4149/BLL_2020_119	excluded	non-relevant title/abstract
Effects of physical therapy on pain, functional status, sagittal spinal alignment, and spinal mobility in chronic non-specific low back pain	Bilgilisoy Filiz, M	Eurasian Journal of Medicine	51	1	2019	10.5152/eurasianjmed.2018.18126	excluded	non-relevant title/abstract
Psychopathological profile and sagittal alignment in low-back pain	Collinet, Arnaud	Orthopaedics and Traumatology: Surgery and Research	109	2	2023	10.1016/j.otsr.2022.103474	excluded	non-relevant title/abstract
Association of Overweight and Elevation with Chronic Knee and Low Back Pain: A Cross-Sectional Study	Hamano, T	INTERNATIONAL JOURNAL OF ENVIRONMENTAL RESEARCH AND PUBLIC HEALTH	11	4	2014	10.3390/ijerph110404417	excluded	non-relevant title/abstract
Use of noninvasive techniques for quantification of spinal range-of-motion in normal subjects and chronic low-back dysfunction patients	Mayer, T G	Spine	9	6	1984	10.1097/00007632-198409000-00009	excluded	non-relevant title/abstract
Evaluation of diagnosis techniques used for spinal injury related back pain	Janssen, M	Pain Research and Treatment	2011		2011	10.1155/2011/478798	excluded	non-relevant title/abstract
A comparison of self-perceived physical and psycho-social worker profiles of people with direct work injury, chronic low back pain, and cumulative trauma	Cheng, J.C.-K.	Work	25	4	2005		excluded	non-relevant title/abstract
Low back pain in youth: Recognizing red flags	Phillips, Shawn F	Journal of Family Practice	69	8	2020	10.12788/JFP.0076	excluded	non-relevant title/abstract
The morphological and microscopical characteristics of posterior layer of human thoracolumbar fascia; A potential source of low back pain	Marpalli, S	Morphologie	105	351	2021	10.1016/j.morpho.2021.01.001 LK - https://search.library.berkeley.edu/openurl/01UCS_BER/01UCS_BER:UCB?sid=EMBASE&sid=EMBASE&issn=12860115&id=doi:10.1016%2Fj.morpho.2021.01.001&atitle=The+morphological+and+microscopical+characteristics+of+posterior+layer+of+human+thoracolumbar+fascia%3B+A+potential+source+of+low+back+pain&stitle=Morphologie&title=Morphologie&volume=105&issue=351&spage=308&epage=31…	excluded	non-relevant title/abstract
Relationships between lumbar flexibility, sit-and-reach test, and a previous history of low back discomfort in industrial workers	Grenier, S G	Canadian Journal of Applied Physiology	28	2	2003	10.1139/h03-013	excluded	non-relevant title/abstract
LOW-BACK PAIN IN ADOLESCENTS WITH AN OSTEOPATHIC COMPONENT	Tung, Puneet	Osteopathic Family Physician	14	4	2022	10.33181/13078	excluded	non-relevant title/abstract
Percutaneously-quantified advanced glycation end-products (AGEs) accumulation associates with low back pain and lower extremity symptoms in middle-aged low back pain patients	Umimura, Tomotaka	Journal of Clinical Neuroscience	84		2021	10.1016/j.jocn.2020.12.005	excluded	non-relevant title/abstract
Epidemiology of back pain in a representative cohort of Italian persons 65 years of age and older - The InCHIANTI study	Cecchi, F	SPINE	31	10	2006	10.1097/01.brs.0000216606.24142.e1	excluded	non-relevant title/abstract
Postural sensorimotor training versus sham exercise in physiotherapy of patients with chronic non-specific low back pain: An exploratory randomised controlled trial	McCaskey, M A	PLoS ONE	13	3	2018	10.1371/journal.pone.0193358	excluded	non-relevant title/abstract
The prevention of low back disorders in divers	Narita, T	Sports Injuries and Prevention			2015	10.1007/978-4-431-55318-2_33	excluded	non-relevant title/abstract
Exercise, manual therapy, and education with or without high-intensity deep-water running for nonspecific chronic low back pain: a pragmatic randomized controlled trial.	Cuesta-Vargas, Antonio Ignacio	American journal of physical medicine & rehabilitation	90	7	2011	10.1097/PHM.0b013e31821a71d0	excluded	non-relevant title/abstract
Third prize: A blinded randomized clinical trial of manual therapy and physiotherapy for chronic back and neck complaints: Physical outcome measures	Koes, B W	Journal of Manipulative and Physiological Therapeutics	15	1	1992		excluded	non-relevant title/abstract
A prospective multicenter study to assess the efficacy of spinal cord stimulation utilizing a multi-channel radio-frequency system for the treatment of intractable low back and lower extremity pain. Initial considerations and methodology	Barolat, G	Neuromodulation	2	3	1999	10.1046/j.1525-1403.1999.00179.x	excluded	non-relevant title/abstract
Postoperative neurologic deficit after central neuraxial anesthesia in a patient with preoperative non-specific back pain	Tuncalı, B	Anestezi Dergisi	28	1	2020	10.5222/jarss.2020.19870	excluded	non-relevant title/abstract
Effectiveness of Spinal Stabilization Exercises on Dynamic Balance in Adults with Chronic Low Back Pain	Alshehre, Yousef M	International Journal of Sports Physical Therapy	18	1	2023	10.26603/001c.68075	excluded	non-relevant title/abstract
Machine Learning Derived Lifting Techniques and Pain Self-Efficacy in People with Chronic Low Back Pain	Phan, Trung C	Sensors	22	17	2022	10.3390/s22176694	excluded	non-relevant title/abstract
The impact of a proposed rehabilitation program on the lower back pain	Mohammed, M Y	Sport Science	5	2	2012		excluded	non-relevant title/abstract
Back pain is more frequent in girls and in children with scoliosis in the context of cerebral palsy	Hagglund, G	ACTA PAEDIATRICA	108	12	2019	10.1111/apa.14909	excluded	non-relevant title/abstract
Clinical and psychological correlates of lumbar motion abnormalities in low back disorders	Cherniack, M	Spine Journal	1	4	2001	10.1016/S1529-9430(01)00104-8	excluded	non-relevant title/abstract
Diseases of the spine accompanied by lower back pain	Tóth, E A	Lege Artis Medicinae	16	5	2006		excluded	non-relevant title/abstract
Body motion patterns during a novel repetitive wheel-rotation task: A comparative study of healthy subjects and patients with low back pain	Rudy, T E	Spine	20	23	1995	10.1097/00007632-199512000-00014	excluded	non-relevant title/abstract
Effect of heating and cooling combination therapy on patients with chronic low back pain: study protocol for a randomized controlled trial.	Kim, Eun-Jung	Trials	16		2015	10.1186/s13063-015-0800-4	excluded	non-relevant title/abstract
Huge spinal extradural meningeal cyst in the thoracolumbar spine: A case report of a rare cause of low back pain	Liu, S.-H.	Kaohsiung Journal of Medical Sciences	21	9	2005	10.1016/s1607-551x(09)70146-9	excluded	non-relevant title/abstract
The effect of abdominal bracing in combination with low extremity movements on changes in thickness of abdominal muscles and lumbar strength for low back pain	Lee, S H	Journal of Physical Therapy Science	26	1	2014	10.1589/jpts.26.157	excluded	non-relevant title/abstract
Evaluation of intra-subject difference in hamstring flexibility in patients with low back pain: An exploratory study	Radwan, Ahmed	Journal of Back and Musculoskeletal Rehabilitation	28	1	2015	10.3233/BMR-140490	excluded	non-relevant title/abstract
The relationship between indicators of lumbo-pelvic coordination and pain, disability, pain catastrophizing and depression in patients presenting with non-chronic low back pain	Salt, E	Ergonomics	63	6	2020	10.1080/00140139.2020.1755059	excluded	non-relevant title/abstract
Effectiveness of Tai Ji exercise on shoulder, neck and back pain among college students	Xu, Y	Chinese Journal of School Health	40	7	2019	10.16835/j.cnki.1000-9817.2019.07.010	excluded	non-relevant title/abstract
Influence of elastic lumbar belts on the effect of a muscle strengthening program for patients with low back pain	Dalichau, S	Zeitschrift fur Orthopadie und Ihre Grenzgebiete	138	1	2000	10.1055/s-2000-10106	excluded	non-relevant title/abstract
Effects of two physical therapy interventions in patients with chronic non-specific low back pain: feasibility of a randomized controlled trial.	Garcia, Alessandra N	Revista brasileira de fisioterapia (Sao Carlos (Sao Paulo, Brazil))	15	5	2011	10.1590/s1413-35552011005000019	excluded	non-relevant title/abstract
Discriminating healthy controls and two clinical subgroups of nonspecific chronic low back pain patients using trunk muscle activation and lumbosacral kinematics of postures and movements: A statistical classification model	Dankaerts, W	Spine	34	15	2009	10.1097/BRS.0b013e3181aa6175	excluded	non-relevant title/abstract
Uneven intervertebral motion sharing is related to disc degeneration and is greater in patients with chronic, non-specific low back pain: an in vivo, cross-sectional cohort comparison of intervertebral dynamics using quantitative fluoroscopy	Breen, Alan	European Spine Journal	27	1	2018	10.1007/s00586-017-5155-y	excluded	non-relevant title/abstract
Evaluation of the therapeutic effect of low level laser in controlling low back pain: A randomized controlled trial	Kholoosy, L	Journal of Lasers in Medical Sciences	11	2	2020	10.34172/JLMS.2020.21	excluded	non-relevant title/abstract
Classification of Lower Back Pain Using K-Nearest Neighbor Algorithm	Sandag, G A	2018 6th International Conference on Cyber and IT Service Management, CITSM 2018			2019	10.1109/CITSM.2018.8674361	excluded	non-relevant title/abstract
Interrater reliability of a movement impairment-based classification system for lumbar spine syndromes in patients with chronic low back pain	Trudelle-Jackson, E	Journal of Orthopaedic and Sports Physical Therapy	38	6	2008	10.2519/jospt.2008.2760	excluded	non-relevant title/abstract
Hamstring muscle length and lumbar lordosis in subjects with different lifestyle and work setting: Comparison between individuals with and without chronic low back pain	Arab, Amir Massoud	Journal of Back and Musculoskeletal Rehabilitation	27	1	2014	10.3233/BMR-130420	excluded	non-relevant title/abstract
Adapted exercises versus general exercise recommendations on chronic low back pain in industrial workers: A randomized control pilot study	Cimarras-Otal, Cristina	Work	67	3	2020	10.3233/wor-203322	excluded	non-relevant title/abstract
Sagittal imbalance of the spine-pelvis-lower extremity axis associated with back-related disability	Teraguchi, Masatoshi	Journal of Orthopaedic Science	26	6	2021	10.1016/j.jos.2020.10.014	excluded	non-relevant title/abstract
Atraumatic bilateral lumbar pedicle fractures in a patient with back pain and history of long-term bisphosphonate therapy: A case report	Meleger, A L	Interventional Pain Management Reports	4	3	2020	10.36076/PMCR.2020/4/97 LK - https://search.library.berkeley.edu/openurl/01UCS_BER/01UCS_BER:UCB?sid=EMBASE&sid=EMBASE&issn=25759841&id=doi:10.36076%2FPMCR.2020%2F4%2F97&atitle=Atraumatic+bilateral+lumbar+pedicle+fractures+in+a+patient+with+back+pain+and+history+of+long-term+bisphosphonate+therapy%3A+A+case+report&stitle=Interv.++Pain+Manag.+Rep.&title=Interventional+Pain+Management+Reports&volum…	excluded	non-relevant title/abstract
Reducing Low Back Load and Metabolic Effort in Manual Materials Handling by Using a Passive Back-Support Exoskeleton	Schmalz, T	Prosthetics and Orthotics International	45	6	2021		excluded	non-relevant title/abstract
A Novel Movement-Evoked Pain Provocation Test for Older Adults With Persistent Low Back Pain: Safety, Feasibility, and Associations With Self-reported Physical Function and Usual Gait Speed	Simon, Corey B	Clinical Journal of Pain	39	4	2023	10.1097/AJP.0000000000001101	excluded	non-relevant title/abstract
Efficacy of a single, percutaneous, across midline, Octrode® lead using a "midline anchoring" technique in the treatment of chronic low back and/or lower extremity pain: A retrospective study	Mironer, Y E	Neuromodulation	11	4	2008	10.1111/j.1525-1403.2008.00178.x	excluded	non-relevant title/abstract
Efficacy of Kinesio Taping in reducing low back pain: A comprehensive review	Trobec, K	Journal of Health Sciences	7	1	2019	10.17532/JHSCI.2017.410	excluded	non-relevant title/abstract
Evaluation of hip joint range of motion in mechanical chronic low back pain-An observational study	Malarvizhi, D	International Journal of Pharma and Bio Sciences	7	4	2016		excluded	non-relevant title/abstract
A Quantitative Assessment of Low Back Pain in Dentistry	Pope-Ford, R	Procedia Manufacturing	3		2015	10.1016/j.promfg.2015.07.577	excluded	non-relevant title/abstract
Piriformis compression causing low back and lower extremity pain.	Goldner, J L	American journal of orthopedics (Belle Mead, N.J.)	26	5	1997		excluded	non-relevant title/abstract
Directional preference constructs for patients’ low back pain in the absence of centralization	Yarznbowicz, R	Journal of Manual and Manipulative Therapy	26	5	2018	10.1080/10669817.2018.1505329	excluded	non-relevant title/abstract
Asymmetry of lumbar lateral flexion and treatment outcome in chronic low-back pain patients.	Mellin, G	Journal of spinal disorders	8	1	1995		excluded	non-relevant title/abstract
Reliability of measures to characterize lumbar movement patterns, in repeated seated reaching, in a mixed group of participants with and without low-back pain: A test-retest, within- and between session	Wildenbeest, Meta H	Journal of Biomechanics	121		2021	10.1016/j.jbiomech.2021.110435	excluded	non-relevant title/abstract
Multiplanar lumbopelvic control in patients with low back pain: is multiplanar assessment better than single plane assessment in discriminating between patients and healthy controls?	Nelson-Wong, E	Journal of Manual and Manipulative Therapy	24	1	2016	10.1179/2042618614Y.0000000078	excluded	non-relevant title/abstract
Effect of thoracic movement-mediated training on back pain and trunk range of motion in a patient with lower back pain	Yoo, Won-Gyu	Journal of Physical Therapy Science	27	8	2015	10.1589/jpts.27.2665	excluded	non-relevant title/abstract
Swinging for the fences: An unusual case of back pain	Balaji, A	Clinical Journal of Sport Medicine	29	2	2019	10.1097/JSM.0000000000000728 LK - https://search.library.berkeley.edu/openurl/01UCS_BER/01UCS_BER:UCB?sid=EMBASE&sid=EMBASE&issn=15363724&id=doi:10.1097%2FJSM.0000000000000728&atitle=Swinging+for+the+fences%3A+An+unusual+case+of+back+pain&stitle=Clin.+J.+Sport+Med.&title=Clinical+Journal+of+Sport+Medicine&volume=29&issue=2&spage=e30&epage=e31&aulast=Balaji&aufirst=Arvind&auinit=A.&aufull=Balaji+A…	excluded	non-relevant title/abstract
Feasibility cluster randomised controlled trial evaluating a theory-driven group-based complex intervention versus usual physiotherapy to support self-management of osteoarthritis and low back pain (SOLAS)	Hurley, D A	TRIALS	21	1	2020	10.1186/s13063-020-04671-x	excluded	non-relevant title/abstract
How Movement Is Assessed Matters. Changes in Forward Bending During Cognitive Functional Therapy Treatment for People With Chronic Low Back Pain	Chang, Ruth	Journal of Orthopaedic and Sports Physical Therapy	54	3	2024	10.2519/jospt.2023.12023	excluded	non-relevant title/abstract
Intramedullary Schistosomiasis Presenting in an Adolescent With Prolonged Intermittent Back Pain	Lighter, J	Pediatric Neurology	39	1	2008	10.1016/j.pediatrneurol.2008.03.016	excluded	non-relevant title/abstract
Evaluation of impairment related to low back pain	Langworthy, J R	Journal of Medical Systems	17	4-Mar	1993	10.1007/BF00996954	excluded	non-relevant title/abstract
Influence of chronic low back pain and fear of movement on the activation of the transversely oriented abdominal muscles during forward bending	Massé-Alarie, Hugo	Journal of Electromyography and Kinesiology	27		2016	10.1016/j.jelekin.2016.02.004	excluded	non-relevant title/abstract
What Psychosocial and Physical Characteristics Differentiate Office Workers Who Develop Standing-Induced Low Back Pain? A Cross-Sectional Study	Rodriguez-Romero, B	INTERNATIONAL JOURNAL OF ENVIRONMENTAL RESEARCH AND PUBLIC HEALTH	17	19	2020	10.3390/ijerph17197104	excluded	non-relevant title/abstract
Low Back Strain or Sprain	El Abd, O H	Essentials of Physical Medicine and Rehabilitation: Musculoskeletal Disorders, Pain, and Rehabilitation			2018	10.1016/B978-0-323-54947-9.00048-1	excluded	non-relevant title/abstract
Efficacy of Electronic Acupuncture Shoes for Chronic Low Back Pain: Double-Blinded Randomized Controlled Trial	Yeh, Bo-Yan	Journal of Medical Internet Research	22	10	2020	10.2196/22324	excluded	non-relevant title/abstract
Acupuncture therapy and its effect on the vertebral algogenic syndrome of the lumbar spine and lower extremities (low back pain)	Lovacký, S	Ceskoslovenska neurologie a neurochirurgie	49	2	1986		excluded	non-relevant title/abstract
Evidence-informed clinical decision-making for lower extremity hyperalgesia and allodynia in a 42 year-old woman presenting with low back pain-a case report	Nagarajan, M	Journal of Physical Therapy	2	2	2010		excluded	non-relevant title/abstract
The relationship between intramuscular pressure of the paraspinal muscles and low back pain	Konno, S	Spine	19	19	1994	10.1097/00007632-199410000-00011	excluded	non-relevant title/abstract
Trunk muscle activity during dynamic exercises on landand in water for participants with and without chroniclow back pain	Linton, L	Physiotherapy (United Kingdom)	103		2017	10.1016/j.physio.2017.11.158 LK - https://search.library.berkeley.edu/openurl/01UCS_BER/01UCS_BER:UCB?sid=EMBASE&sid=EMBASE&issn=18731465&id=doi:10.1016%2Fj.physio.2017.11.158&atitle=Trunk+muscle+activity+during+dynamic+exercises+on+landand+in+water+for+participants+with+and+without+chroniclow+back+pain&stitle=Physiotherapy&title=Physiotherapy+%28United+Kingdom%29&volume=103&issue=&spage=e111&epa…	excluded	non-relevant title/abstract
A clinical prediction rule for classifying patients with low back pain who demonstrate short-term improvement with spinal manipulation	Flynn, T	Spine	27	24	2002	10.1097/00007632-200212150-00021	excluded	non-relevant title/abstract
Muscle synergies in patients with low back pain : A statistical gait analysis study pre- and post-rehabilitation	Agostini, V	MeMeA 2018 - 2018 IEEE International Symposium on Medical Measurements and Applications, Proceedings			2018	10.1109/MeMeA.2018.8438803	excluded	non-relevant title/abstract
Agreement and correlation between the self-report leeds assessment of neuropathic symptoms and signs and douleur neuropathique 4 questions neuropathic pain screening tools in subjects with low back-related leg pain	Walsh, J	Journal of Manipulative and Physiological Therapeutics	35	3	2012	10.1016/j.jmpt.2012.02.001	excluded	non-relevant title/abstract
Motivational enhancement therapy in addition to physical therapy improves motivational factors and treatment outcomes in people with low back pain: A randomized controlled trial	Vong, S K	Archives of Physical Medicine and Rehabilitation	92	2	2011	10.1016/j.apmr.2010.10.016	excluded	non-relevant title/abstract
Physical findings in patients with chronic intractable benign pain of the neck and/or back	Rosomoff, H L	Pain	37	3	1989	10.1016/0304-3959(89)90192-9	excluded	non-relevant title/abstract
Correlation between spinal and pelvic movements during gait and aggravation of low back pain by gait loading in lumbar spinal stenosis patients	Kuwahara, Wataru	Journal of Orthopaedic Science	24	2	2019	10.1016/j.jos.2018.09.002	excluded	non-relevant title/abstract
Pragmatic application of a clinical prediction rule in primary care to identify patients with low back pain with a good prognosis following a brief spinal manipulation intervention	Fritz, J M	BMC Family Practice	6		2005	10.1186/1471-2296-6-29	excluded	non-relevant title/abstract
The efficacy of kinesio taping as an adjunct to physical therapy for chronic low back pain for at least two weeks: A systematic review and meta-analysis of randomized controlled trials	Sun, G	Medicine (United States)	100	49	2021	10.1097/MD.0000000000028170 LK - https://search.library.berkeley.edu/openurl/01UCS_BER/01UCS_BER:UCB?sid=EMBASE&sid=EMBASE&issn=15365964&id=doi:10.1097%2FMD.0000000000028170&atitle=The+efficacy+of+kinesio+taping+as+an+adjunct+to+physical+therapy+for+chronic+low+back+pain+for+at+least+two+weeks%3A+A+systematic+review+and+meta-analysis+of+randomized+controlled+trials&stitle=Medicine&title=Medicine+…	excluded	non-relevant title/abstract
Relationship between pain and vertebral motion in chronic low-back pain subjects	Dickey, J P	Clinical Biomechanics	17	5	2002	10.1016/S0268-0033(02)00032-3	excluded	non-relevant title/abstract
Assessment of the effectiveness of therapy using TENS and interferential currents in patients with low back pain	Wójcik, P	Fizjoterapia Polska	19	1	2019		excluded	non-relevant title/abstract
Progression of low back and lower extremity pain in a cohort of patients with achondroplasia	Ain, M C	Journal of Neurosurgery: Spine	13	3	2010	10.3171/2010.3.SPINE09629	excluded	non-relevant title/abstract
The effect of walking faster on people with acute low back pain	Taylor, N F	European Spine Journal	12	2	2003	10.1007/s00586-002-0498-3	excluded	non-relevant title/abstract
Is the lipid content of the psoas major correlated with chronic low back pain and spinopelvic alignment? A magnetic resonance spectroscopic study	Ogon, Izaya	Asian Spine Journal	14	4	2020	10.31616/asj.2020.0042	excluded	non-relevant title/abstract
Pelvic stabilization and semisitting position increase the specificity of back exercises	Da Silva, R A	Medicine and Science in Sports and Exercise	41	2	2009	10.1249/MSS.0b013e318188446a	excluded	non-relevant title/abstract
Surface electromyographic analysis of the low back muscles during rehabilitation exercises	Ekstrom, R A	Journal of Orthopaedic and Sports Physical Therapy	38	12	2008	10.2519/jospt.2008.2865	excluded	non-relevant title/abstract
The magnitude and factors associated with work-related back and lower extremity musculoskeletal disorders among barbers in Gondar town, northwest Ethiopia, 2017: A cross-sectional study	Mekonnen, Tesfaye Hambisa	PLoS ONE	14	7	2019	10.1371/journal.pone.0220035	excluded	non-relevant title/abstract
Effect of backpack weight on postural angles in preadolescent children	Ramprasad, M	Indian Pediatrics	47	7	2010	10.1007/s13312-010-0130-2	excluded	non-relevant title/abstract
Association between measures of spinal mobility and low back pain: An analysis of new attenders in primary care	Thomas, E	Spine	23	3	1998	10.1097/00007632-199802010-00011	excluded	non-relevant title/abstract
Efficacy and safety of acupuncture in treating acute low back pain: A systematic review and bayesian network meta-analysis	Wu, B	Annals of Palliative Medicine	10	6	2021	10.21037/apm-21-551	excluded	non-relevant title/abstract
Spinal dural arteriovenous fistula presenting as low back pain	Chan, Kwok-Chun	Hong Kong Journal of Emergency Medicine	26	4	2019	10.1177/1024907918764042	excluded	non-relevant title/abstract
Spine Alignment in Standing and Maximal Upper Limb Elevation in Baseball Players with Lumbar Spondylolysis and Those without Low Back Pain	Matsuzawa, K	International Journal of Environmental Research and Public Health	20	4	2023	10.3390/ijerph20043231	excluded	non-relevant title/abstract
The Effect of a Pelvic Support Chair on Sagittal Lumbosacral Alignment in Sitting Position in Patients with Lower Back Pain	Park, K N	IRANIAN JOURNAL OF PUBLIC HEALTH	51	9	2022		excluded	non-relevant title/abstract
Adaptive trunk sway velocities following repeated perturbations in subjects with and without low back pain	Sung, Paul S	Journal of Electromyography and Kinesiology	52		2020	10.1016/j.jelekin.2020.102423	excluded	non-relevant title/abstract
Myofascial Trigger Points, Pain, Disability, and Sleep Quality in Patients with Chronic Nonspecific Low Back Pain	Iglesias-Gonzalez, J J	PAIN MEDICINE	14	12	2013	10.1111/pme.12224	excluded	non-relevant title/abstract
Health-related Quality of Life and Postural Changes of Spinal Alignment in Female Adolescents Associated with Back Pain in Adolescent Idiopathic Scoliosis: A Prospective Cross-sectional Study	Makino, Takahiro	Spine	44	14	2019	10.1097/BRS.0000000000002996	excluded	non-relevant title/abstract
Prevalence of low back pain by anatomic location and intensity in an occupational population	Thiese, Matthew S	BMC Musculoskeletal Disorders	15	1	2014	10.1186/1471-2474-15-283	excluded	non-relevant title/abstract
Comparison of kinesio taping and sham taping in patients with chronic low back pain: A protocol of randomized controlled trial	Wang, D	Medicine (United States)	99	47	2020	10.1097/MD.0000000000023042	excluded	non-relevant title/abstract
Efficiency of active therapy for low back pain in elderly men.	Kabała, Tomasz	Journal of back and musculoskeletal rehabilitation	33	5	2020	10.3233/BMR-171072	excluded	non-relevant title/abstract
Patterns of hip rotation range of motion: A comparison between healthy subjects and patients with low back pain	Ellison, J B	Physical Therapy	70	9	1990	10.1093/ptj/70.9.537	excluded	non-relevant title/abstract
Does adding hip strengthening exercises to manual therapy and segmental stabilization improve outcomes in patients with nonspecific low back pain? A randomized controlled trial	Fukuda, T Y	BRAZILIAN JOURNAL OF PHYSICAL THERAPY	25	6	2021	10.1016/j.bjpt.2021.10.005	excluded	non-relevant title/abstract
Low-back pain in HTLV-I-associated myelopathy/tropical spastic paraparesis: Nociceptive or neuropathic	Tavares, Í R	Spinal Cord	48	2	2010	10.1038/sc.2009.83	excluded	non-relevant title/abstract
Is There a Relationship Between Workload and Occurrence of Back Pain and Back Injuries in Athletes?	Zemková, E	Frontiers in Physiology	11		2020	10.3389/fphys.2020.00894 LK - https://search.library.berkeley.edu/openurl/01UCS_BER/01UCS_BER:UCB?sid=EMBASE&sid=EMBASE&issn=1664042X&id=doi:10.3389%2Ffphys.2020.00894&atitle=Is+There+a+Relationship+Between+Workload+and+Occurrence+of+Back+Pain+and+Back+Injuries+in+Athletes%3F&stitle=Front.+Physiol.&title=Frontiers+in+Physiology&volume=11&issue=&spage=&epage=&aulast=Zemkov%C3%A1&aufirst=Erika&auin…	excluded	non-relevant title/abstract
Pain Reduction and Posture Alignment Improvement in Older Adults with Chronic Low Back Pain: A Novel Approach Using Spinal Thermal Massage Bed and Calf Pneumatic Cell Compression	Fajardo, Jhosedyn Carolaym Salazar	Medical Science Monitor	29		2023	10.12659/msm.940944	excluded	non-relevant title/abstract
Backache and neuralgia of the lower extremities in elderly patients	Takemitsu, Y	Journal of the Japanese Orthopaedic Association	53	4	1979		excluded	non-relevant title/abstract
Prefabricated foot orthoses compared to a placebo intervention for the treatment of chronic nonspecific low back pain: A study protocol for a randomised controlled trial	Sadler, Sean	Journal of Foot and Ankle Research	11	1	2018	10.1186/s13047-018-0299-5	excluded	non-relevant title/abstract
Myofascial origins of low back pain. 3. Pelvic and lower extremity muscles.	Simons, D G	Postgraduate medicine	73	2	1983	10.1080/00325481.1983.11697758	excluded	non-relevant title/abstract
The Effect of Inspiratory Muscles Fatigue on Postural Control in People With and Without Recurrent Low Back Pain	Janssens, L	SPINE	35	10	2010	10.1097/BRS.0b013e3181bee5c3	excluded	non-relevant title/abstract
Exercise Therapy for a Patient With Parkinson Disease and Back Pain: A Case Report	Rosarion, C L	Journal of Chiropractic Medicine	17	1	2018	10.1016/j.jcm.2017.10.008	excluded	non-relevant title/abstract
Stories to communicate individual risk for opioid prescriptions for back and kidney stone pain: Protocol for the life storried multicenter randomized clinical trial	Meisel, Zachary F	JMIR Research Protocols	9	9	2020	10.2196/19496	excluded	non-relevant title/abstract
Long-term effects of an outpatient rehabilitation program in patients with chronic recurrent low back pain.	Pieber, Karin	European spine journal : official publication of the European Spine Society, the European Spinal Deformity Society, and the European Section of the Cervical Spine Research Society	23	4	2014	10.1007/s00586-013-3156-z	excluded	non-relevant title/abstract
Treating chronic low back pain. EMG biofeedback training during movement	Jones, A L	Physical Therapy	60	1	1980	10.1093/ptj/60.1.58	excluded	non-relevant title/abstract
Immediate effects of a single session of motor skill training on the lumbar movement pattern during a functional activity in people with low back pain: A repeated-measures study	Marich, Andrej V	Physical Therapy	98	7	2018	10.1093/ptj/pzy044	excluded	non-relevant title/abstract
Symmetry of Timing of Hip and Lumbopelvic Rotation Motion in 2 Different Subgroups of People With Low Back Pain	Van Dillen, L R	Archives of Physical Medicine and Rehabilitation	88	3	2007	10.1016/j.apmr.2006.12.021	excluded	non-relevant title/abstract
Power spectral analysis of lumbar muscle electromyogram in chronic low-back pain patients during dynamic trunk exercise	Lee, Cheolgyu	Annual International Conference of the IEEE Engineering in Medicine and Biology - Proceedings	17	2	1995		excluded	non-relevant title/abstract
The role of trunk muscles in sitting balance control in people with low back pain	Freddolini, M	JOURNAL OF ELECTROMYOGRAPHY AND KINESIOLOGY	24	6	2014	10.1016/j.jelekin.2014.09.009	excluded	non-relevant title/abstract
Clinical spinal instability and low back pain	Panjabi, Manohar M	Journal of electromyography and kinesiology	13	4	2003		excluded	non-relevant title/abstract
Effectiveness of a home-based therapeutic exercise program on lower back pain and functionality in Sickle Cell Disease (SCD) patients	Zanoni, C T	Hematology, Transfusion and Cell Therapy	43	3	2021	10.1016/j.htct.2020.05.004	excluded	non-relevant title/abstract
Influence of physiotherapy programme on peak expiratory flow rate (PEFR) and chest expansion in patients with neck and low back pain	Yozbatiran, N	Journal of Back and Musculoskeletal Rehabilitation	19	1	2006	10.3233/BMR-2006-19105	excluded	non-relevant title/abstract
Relationship of back muscle and knee extensors with the compensatory mechanism of sagittal alignment in a community-dwelling elderly population	Takahashi, S	Scientific Reports	11	1	2021	10.1038/s41598-021-82015-8	excluded	non-relevant title/abstract
Dose-response relationship between spino-pelvic alignment determined by sagittal modifiers and back pain-specific quality of life	Tominaga, Ryoji	European Spine Journal	30	10	2021	10.1007/s00586-021-06965-3	excluded	non-relevant title/abstract
Age and gender related neuromuscular pattern during trunk flexion-extension in chronic low back pain patients	Kienbacher, Thomas	Journal of NeuroEngineering and Rehabilitation	13	1	2016	10.1186/s12984-016-0121-1	excluded	non-relevant title/abstract
Effect of multidimensional physiotherapy on non-specific chronic low back pain: a randomized controlled trial	Bemani, Sanaz	Advances in Rheumatology	63	1	2023	10.1186/s42358-023-00329-9	excluded	non-relevant title/abstract
And yet another back pain!!!! A rare diagnosis for a broad differential	Desai, J	Journal of General Internal Medicine	33	2	2018		excluded	non-relevant title/abstract
Time-varying surface electromyography topography as a prognostic tool for chronic low back pain rehabilitation	Hu, Yong	Spine Journal	14	6	2014	10.1016/j.spinee.2013.11.060	excluded	non-relevant title/abstract
A Comparison of Anthropometric Measures for Assessing the Association between Body Size and Risk of Chronic Low Back Pain: The HUNT Study	Heuch, I	PLOS ONE	10	10	2015	10.1371/journal.pone.0141268	excluded	non-relevant title/abstract
Lumbar motion trends and correlation with low back pain. Part II. A roentgenological evaluation of quantitative segmental motion in lateral bending	Haas, M	Journal of Manipulative and Physiological Therapeutics	15	4	1992		excluded	non-relevant title/abstract
Effects of continuous and pulsed short-wave diathermy in low back pain	Kerem, M	Pain Clinic	14	1	2002	10.1163/156856902760189188	excluded	non-relevant title/abstract
A Retrospective Study of the Relationship Between Back Pain and Unilateral Knee Osteoarthritis in Candidates for Total Knee Arthroplasty	Burnett, D R	ORTHOPAEDIC NURSING	31	6	2012	10.1097/NOR.0b013e31827425f4	excluded	non-relevant title/abstract
Cancer as a cause of low back pain in a patient seen in a direct access physical therapy setting	Ross, M D	Journal of Orthopaedic and Sports Physical Therapy	35	10	2005	10.2519/jospt.2005.35.10.651	excluded	non-relevant title/abstract
Upper extremity pain is associated with lower back pain among young basketball players: A cross-sectional study	Hagiwara, Yoshihiro	Tohoku Journal of Experimental Medicine	250	2	2020	10.1620/tjem.250.79	excluded	non-relevant title/abstract
A randomized controlled trial of gabapentin for chronic low back pain with and without a radiating component.	Atkinson, J Hampton	Pain	157	7	2016	10.1097/j.pain.0000000000000554	excluded	non-relevant title/abstract
Generalized joint hypermobility and backache	Li, V E	Systematic Reviews in Pharmacy	11	12	2020	10.31838/srp.2020.12.328 LK - https://search.library.berkeley.edu/openurl/01UCS_BER/01UCS_BER:UCB?sid=EMBASE&sid=EMBASE&issn=09762779&id=doi:10.31838%2Fsrp.2020.12.328&atitle=Generalized+joint+hypermobility+and+backache&stitle=Syst.+Rev.+Pharm.&title=Systematic+Reviews+in+Pharmacy&volume=11&issue=12&spage=2142&epage=2145&aulast=Li&aufirst=Vladimir+Eduardovich&auinit=V.E.&aufull=Li+V.E.&coden=&isb…	excluded	non-relevant title/abstract
Predictors of functional improvement in people with chronic low back pain following a graded Pilates-based exercise programme	Baillie, L	Journal of Bodywork and Movement Therapies	23	1	2019	10.1016/j.jbmt.2018.06.007	excluded	non-relevant title/abstract
Back Pain Related with Age, Anthropometric Variables, Sagittal Spinal Curvatures, Hamstring Extensibility, Physical Activity and Health Related Quality of Life in Male and Female High School Students	Gonzalez-Galvez, N	INTERNATIONAL JOURNAL OF ENVIRONMENTAL RESEARCH AND PUBLIC HEALTH	17	19	2020	10.3390/ijerph17197293	excluded	non-relevant title/abstract
Body segment inertial parameters and low back load in individuals with central adiposity	Pryce, Robert	Journal of Biomechanics	47	12	2014	10.1016/j.jbiomech.2014.06.038	excluded	non-relevant title/abstract
Effects of chronic low back pain on trunk coordination and back muscle activity during walking: Changes in motor control	Lamoth, C J C	European Spine Journal	15	1	2006	10.1007/s00586-004-0825-y	excluded	non-relevant title/abstract
Effects of myofascial release in erector spinae myoelectric activity and lumbar spine kinematics in non-specific chronic low back pain: Randomized controlled trial	Arguisuelas, M D	Clinical Biomechanics	63		2019	10.1016/j.clinbiomech.2019.02.009	excluded	non-relevant title/abstract
Long-term tolerability of tramadol LP, a new once-daily formulation, in patients with osteoarthritis or low back pain	Malonne, H	JOURNAL OF CLINICAL PHARMACY AND THERAPEUTICS	30	2	2005	10.1111/j.1365-2710.2004.00624.x	excluded	non-relevant title/abstract
Hip-spine syndrome: Rationale for ischiofemoral impingement, femoroacetabular impingement and abnormal femoral torsion leading to low back pain	Khoury, A N	Journal of Hip Preservation Surgery	7	3	2020	10.1093/jhps/hnaa054 LK - https://search.library.berkeley.edu/openurl/01UCS_BER/01UCS_BER:UCB?sid=EMBASE&sid=EMBASE&issn=20548397&id=doi:10.1093%2Fjhps%2Fhnaa054&atitle=Hip-spine+syndrome%3A+Rationale+for+ischiofemoral+impingement%2C+femoroacetabular+impingement+and+abnormal+femoral+torsion+leading+to+low+back+pain&stitle=J.+Hip+Preser.+Sur.&title=Journal+of+Hip+Preservation+Surgery&volume=7&issu…	excluded	non-relevant title/abstract
Diffuse back pain and urological symptoms: recognizing tethered cord syndrome early.	Shaya, M R	The Journal of the Louisiana State Medical Society : official organ of the Louisiana State Medical Society	157	1	2005		excluded	non-relevant title/abstract
How does the execution of the pilates method and therapeutic exercise influence back pain and postural alignment in children who play string instruments? A randomized controlled pilot study	Poncela-Skupien, Carolina	International Journal of Environmental Research and Public Health	17	20	2020	10.3390/ijerph17207436	excluded	non-relevant title/abstract
Commentary on an article by Peter G. Passias, MD, et al.: "Segmental lumbar rotation in patients with discogenic low back pain during functional weight-bearing activities"	Asghar, F A	Journal of Bone and Joint Surgery	93	1	2011	10.2106/JBJS.J.01730	excluded	non-relevant title/abstract
Persistent back pain in adults: Four case reports	Pai, V S	Journal of Orthopaedic Surgery	8	2	2000	10.1177/230949900000800212	excluded	non-relevant title/abstract
Not just another case of low back pain	Etzkorn, Kristin	BMJ Case Reports			2014	10.1136/bcr-2014-204085	excluded	non-relevant title/abstract
Elimination of intermittent chronic low back pain in a recreational golfer following improvement of hip range of motion impairments	Lejkowski, Peter M	Journal of Bodywork and Movement Therapies	17	4	2013	10.1016/j.jbmt.2013.01.004	excluded	non-relevant title/abstract
Unexplained back pain and sciatica: the added value of upright dynamic MRI of the lumbar spine in cases of clinical/radiological mismatch	Ibrahim, Heba	Egyptian Journal of Radiology and Nuclear Medicine	52	1	2021	10.1186/s43055-021-00625-8	excluded	non-relevant title/abstract
Quantification of a meaningful change in low back functional impairment	Ferguson, S A	Spine	34	19	2009	10.1097/BRS.0b013e3181b34764	excluded	non-relevant title/abstract
Active, Targeted, and Measured Device-Based Therapy for Low Back Pain With the David Spine Concept: Comparison of 2 Treatment Protocols	Langella, F	Topics in Geriatric Rehabilitation	37	4	2021	10.1097/TGR.0000000000000333 LK - https://search.library.berkeley.edu/openurl/01UCS_BER/01UCS_BER:UCB?sid=EMBASE&sid=EMBASE&issn=15502414&id=doi:10.1097%2FTGR.0000000000000333&atitle=Active%2C+Targeted%2C+and+Measured+Device-Based+Therapy+for+Low+Back+Pain+With+the+David+Spine+Concept%3A+Comparison+of+2+Treatment+Protocols&stitle=Top.+Geriatr.+Rehabil.&title=Topics+in+Geriatric+Rehabilitation&vol…	excluded	non-relevant title/abstract
P018: Contribution of biomechanical modeling of the trunk in low back pain	Makhlouf, H	Global Spine Journal	12	3	2022	10.1177/21925682221096075 LK - https://search.library.berkeley.edu/openurl/01UCS_BER/01UCS_BER:UCB?sid=EMBASE&sid=EMBASE&issn=21925690&id=doi:10.1177%2F21925682221096075&atitle=P018%3A+Contribution+of+biomechanical+modeling+of+the+trunk+in+low+back+pain&stitle=Global+Spine+J.&title=Global+Spine+Journal&volume=12&issue=3&spage=214S&epage=215S&aulast=Makhlouf&aufirst=Hassen&auinit=H.&aufull=Makhlou…	excluded	non-relevant title/abstract
High thoracic kyphosis and backward trunk inclination angles in the single-leg standing position associate with medial elbow injuries in youth baseball players: A cross-sectional study	Saito, Akira	Journal of Sport Rehabilitation	30	5	2021	10.1123/JSR.2020-0155	excluded	non-relevant title/abstract
The Effects of Gong's Mobilization on Lumbar Extension ROM of Patients with Low Back Pain	Gong, W	JOURNAL OF PHYSICAL THERAPY SCIENCE	25	4	2013	10.1589/jpts.25.437	excluded	non-relevant title/abstract
Tackling persistent low back pain in primary care.	Comer, C	The Practitioner	253	1721	2009		excluded	non-relevant title/abstract
Effects of compression at myofascial trigger points in patients with acute low back pain: A randomized controlled trial.	Takamoto, K	European journal of pain (London, England)	19	8	2015	10.1002/ejp.694	excluded	non-relevant title/abstract
The Hoover sign: an objective sign of pain and/or weakness in the back or lower extremities.	ARIEFF, A J	Transactions of the Association of American Physicians	86		1961		excluded	non-relevant title/abstract
Back Pain with Leg Pain	Vulfsons, S	Current Pain and Headache Reports	21	7	2017	10.1007/s11916-017-0632-x	excluded	non-relevant title/abstract
Spinal position sense and trunk muscle activity during sitting and standing in nonspecific chronic low back pain: Classification analysis	Sheeran, L	Spine	37	8	2012	10.1097/BRS.0b013e31823b00ce	excluded	non-relevant title/abstract
Effect of static stretching on muscle activation during sit to stand among low back pain population	Baharam, N S	Jurnal Teknologi	78	8-Jun	2016	10.11113/jt.v78.9038	excluded	non-relevant title/abstract
The association of anesthetic method with developing back pain after lower extremity operations	Joudi, Marjan	Anesthesiology and Pain Medicine	4	5	2014	10.5812/aapm.18194	excluded	non-relevant title/abstract
Effects of mckenzie method of mechanical diagnosis and therapy on lumbar rom & pain in patients with non-specific low back pain	Kayani, Shoaib	Rawal Medical Journal	46	1	2021		excluded	non-relevant title/abstract
Efficacy of duloxetine in patients with knee osteoarthritis or chronic low back pain with early pain reduction: An exploratory post-hoc analysis of Japanese phase 3, 1-year extension studies	Itoh, N	JOURNAL OF ORTHOPAEDIC SCIENCE	27	3	2022	10.1016/j.jos.2021.02.016	excluded	non-relevant title/abstract
Study on lumbar kinematics and the risk of low back disorder in female university students by using shoes of different heel heights	Iqbal, R	Work	41	SUPPL.1	2012	10.3233/WOR-2012-1026-2521	excluded	non-relevant title/abstract
Comparing the Effect of Exercises With Different Gluteal-to-Tensor Fasciae Latae Activation Index in Patients With Chronic Low Back Pain	Jahandideh, Leila	Journal of Sport Rehabilitation	32	7	2023	10.1123/jsr.2022-0344	excluded	non-relevant title/abstract
Whole-body vibration training as a workplace-based sports activity for employees with chronic low-back pain.	Kaeding, T S	Scandinavian journal of medicine & science in sports	27	12	2017	10.1111/sms.12852	excluded	non-relevant title/abstract
Treatment of chronic lower back pain with lumbar extension and whole-body vibration exercise: A randomized controlled trial	Rittweger, J	Spine	27	17	2002	10.1097/00007632-200209010-00003	excluded	non-relevant title/abstract
Isometric endurance of the back extensors in school-aged adolescents with and without low back pain	Johnson, O E	JOURNAL OF BACK AND MUSCULOSKELETAL REHABILITATION	22	4	2009	10.3233/BMR-2009-0235	excluded	non-relevant title/abstract
Stiffness properties of the trunk in people with low back pain	Freddolini, Marco	Human Movement Science	36		2014	10.1016/j.humov.2014.04.010	excluded	non-relevant title/abstract
Relationship between low back pain and spinal-pelvic sagittal parameter changes in patients with hip-spine syndrome after total hip arthroplasty	Jin, G	Chinese Journal of Tissue Engineering Research	28	36	2024	10.12307/2024.682 LK - https://search.library.berkeley.edu/openurl/01UCS_BER/01UCS_BER:UCB?sid=EMBASE&sid=EMBASE&issn=20954344&id=doi:10.12307%2F2024.682&atitle=Relationship+between+low+back+pain+and+spinal-pelvic+sagittal+parameter+changes+in+patients+with+hip-spine+syndrome+after+total+hip+arthroplasty&stitle=Chin.+J.+Tissue+Eng.+Res.&title=Chinese+Journal+of+Tissue+Engineering+Research&volume=…	excluded	non-relevant title/abstract
The relationship between measures of spinal mobility and impairment, functional limitation and disability for low back pain	Chok, B	Physiotherapy Singapore	4	3	2001		excluded	non-relevant title/abstract
Applicability of an Active Back-Support Exoskeleton to Carrying Activities	Poliero, Tommaso	Frontiers in Robotics and AI	7		2020	10.3389/frobt.2020.579963	excluded	non-relevant title/abstract
Clinical Course and Prognostic Factors of Older Patients With Back Pain and Radiating Leg Pain in General Practice: BACE Cohort Study	Khorami, A K	Musculoskeletal care	22	3	2024	10.1002/msc.1937 LK - https://search.library.berkeley.edu/openurl/01UCS_BER/01UCS_BER:UCB?sid=EMBASE&sid=EMBASE&issn=15570681&id=doi:10.1002%2Fmsc.1937&atitle=Clinical+Course+and+Prognostic+Factors+of+Older+Patients+With+Back+Pain+and+Radiating+Leg+Pain+in+General+Practice%3A+BACE+Cohort+Study&stitle=Musculoskeletal+Care&title=Musculoskeletal+care&volume=22&issue=3&spage=e1937&epage=&aulast=Khora…	excluded	non-relevant title/abstract
Flexion Mobilizations With Movement Techniques: the Immediate Effects on Range of Movement and Pain in Subjects With Low Back Pain	Konstantinou, K	Journal of Manipulative and Physiological Therapeutics	30	3	2007	10.1016/j.jmpt.2007.01.015	excluded	non-relevant title/abstract
Radiographic Assessment of Sagittal Spinal Alignment to Correlate Standards Classified by Age and Low Back Pain	Matsuoka, H	Journal of Tokyo Medical University	62	1	2004		excluded	non-relevant title/abstract
The ratio of lumbar to hip motion during the trunk flexion in patients with mechanical chronic low back pain according to O'Sullivan classification system: A Cross-sectional Study	Seraj, Majid Shahbazi Moheb	Archives of Bone and Joint Surgery	6	6	2018		excluded	non-relevant title/abstract
Evidence for the role of psychological factors in abnormal paraspinal activity in patients with chronic low back pain	Watson, P J	Journal of Musculoskeletal Pain	5	4	1997	10.1300/J094v05n04_05	excluded	non-relevant title/abstract
[Use of isokinetic techniques vs standard physiotherapy in patients with chronic low back pain. Preliminary results].	Calmels, P	Annales de readaptation et de medecine physique : revue scientifique de la Societe francaise de reeducation fonctionnelle de readaptation et de medecine physique	47	1	2004	10.1016/j.annrmp.2003.07.001	excluded	non-relevant title/abstract
The role of sternocostal articulations in low back pain	Tichy, J	Manual Medicine	2	4	1986		excluded	non-relevant title/abstract
Effects of exercise prescription on cardiopulmonary function, muscle strength, back pain of women in perimenopausal period	Deng, S.-L.	Journal of Jilin University Medicine Edition	37	5	2011		excluded	non-relevant title/abstract
Aged lumbar extension strength of chronic low back pain in korean population of 10-80 years	Cho, Ji-Hoon	Iranian Journal of Public Health	49	10	2020		excluded	non-relevant title/abstract
Spinal endoscopic adhesiolysis in the management of chronic low back pain: A preliminary report of a randomized, double-blind trial	Manchikanti, L	Pain Physician	6	3	2003		excluded	non-relevant title/abstract
Lumbar spine and hip flexibility and trunk strength in helicopter pilots with and without low back pain history	Nagai, Takashi	Work	52	3	2015	10.3233/WOR-152192	excluded	non-relevant title/abstract
A randomised controlled study examining the short-term effects of Strain-Counterstrain treatment on quantitative sensory measures at digitally tender points in the low back	Lewis, C	Manual Therapy	15	6	2010	10.1016/j.math.2010.05.011	excluded	non-relevant title/abstract
O 099 - Is gait in children and adolescents with non-specific chronic low back pain similar to healthy controls?	Tabard-Fougère, A	Gait and Posture	65		2018	10.1016/j.gaitpost.2018.06.134	excluded	non-relevant title/abstract
Internal Risk Factors for Low Back Pain in Pole Vaulters and Decathletes: A Prospective Study	Enoki, Shota	Orthopaedic Journal of Sports Medicine	9	2	2021	10.1177/2325967120985616	excluded	non-relevant title/abstract
Climbing Has a Positive Impact on Low Back Pain: A Prospective Randomized Controlled Trial.	Schinhan, Martina	Clinical journal of sport medicine : official journal of the Canadian Academy of Sport Medicine	26	3	2016	10.1097/JSM.0000000000000238	excluded	non-relevant title/abstract
The Role of Decreased Hip IR as a Cause of Low Back Pain in a Golfer: A Case Report	Reinhardt, Gregory	HSS Journal	9	3	2013	10.1007/s11420-013-9353-9	excluded	non-relevant title/abstract
P 135 - The effect of low back pain on lower extremity alignment during squat	Timurtaş, E	Gait and Posture	65		2018	10.1016/j.gaitpost.2018.07.058	excluded	non-relevant title/abstract
Short-Term Effects of Mulligan Mobilization with Movement on Pain, Disability, and Kinematic Spinal Movements in Patients with Nonspecific Low Back Pain: A Randomized Placebo-Controlled Trial	Hidalgo, Benjamin	Journal of Manipulative and Physiological Therapeutics	38	6	2015	10.1016/j.jmpt.2015.06.013	excluded	non-relevant title/abstract
A Novel Treatment Combination for Failed Back Surgery Syndrome, With a 41-Month Follow-Up: A Retrospective Case Report	Maddalozzo, Gianni F	Journal of Chiropractic Medicine	17	4	2018	10.1016/j.jcm.2018.03.007	excluded	non-relevant title/abstract
Comparison of Spine motion in elite golfers with and without low back pain	Lindsay, D M	Science and Golf IV: Proceedings of the WorId Scientific Congress of Golf			2012		excluded	non-relevant title/abstract
Lower limb involvement in spinal function and low back pain	McGregor, A H	Journal of back and musculoskeletal rehabilitation	22	4	2009		excluded	non-relevant title/abstract
Chiropractic management of mechanical low back pain secondary to multiple-level lumbar spondylolysis with spondylolisthesis in a United States Marine Corps veteran: a case report	Dunn, A S	Journal of Chiropractic Medicine	8	3	2009	10.1016/j.jcm.2009.04.003	excluded	non-relevant title/abstract
Comparison of subjective and objective evaluation of back injuries of elite taekwondo athletes	Park, K J	Science and Sports	39	4	2024	10.1016/j.scispo.2023.12.001 LK - https://search.library.berkeley.edu/openurl/01UCS_BER/01UCS_BER:UCB?sid=EMBASE&sid=EMBASE&issn=17784131&id=doi:10.1016%2Fj.scispo.2023.12.001&atitle=Comparison+of+subjective+and+objective+evaluation+of+back+injuries+of+elite+taekwondo+athletes&stitle=Sci.+Sports&title=Science+and+Sports&volume=39&issue=4&spage=341&epage=347&aulast=Park&aufirst=K.J.&auinit=K.J.&au…	excluded	non-relevant title/abstract
Lower extremity length inequality and low back pain	Sterckx, A	Acta Belgica Medica Physica	12	3	1989		excluded	non-relevant title/abstract
Cocontraction of Ankle Dorsiflexors and Transversus Abdominis Function in Patients With Low Back Pain	Chon, S C	JOURNAL OF ATHLETIC TRAINING	47	4	2012	10.4085/1062-6050-47.4.12	excluded	non-relevant title/abstract
Lean body mass and body fat distribution in participants with chronic low back pain	Toda, Y	Archives of Internal Medicine	160	21	2000	10.1001/archinte.160.21.3265	excluded	non-relevant title/abstract
Open-label, randomized, controlled pilot study of the effects of a glucosamine complex on low back pain	Tant, L	CURRENT THERAPEUTIC RESEARCH-CLINICAL AND EXPERIMENTAL	66	6	2005	10.1016/j.curtheres.2005.12.009	excluded	non-relevant title/abstract
Heel-raised foot posture does not affect trunk and lower extremity biomechanics during a barbell back squat in recreational weight lifters	Lee, Szu-Ping	Journal of Strength and Conditioning Research	33	3	2019	10.1519/jsc.0000000000001938	excluded	non-relevant title/abstract
Effects of unstable shoes on trunk muscle activity in patients with chronic low back pain	Salvador-Coloma, P	Gait and Posture	64		2018	10.1016/j.gaitpost.2018.06.025	excluded	non-relevant title/abstract
Possible mechanism of referred pain in lower limbs or abdomen caused by low back pain	Zhang, X.-C.	Chinese Journal of Clinical Rehabilitation	7	23	2003		excluded	non-relevant title/abstract
Effects of dynamic stabilization exercises and muscle energy technique on selected biopsychosocial outcomes for patients with chronic non-specific low back pain: A double-blind randomized controlled trial	Ahmed, Usman Abba	Scandinavian Journal of Pain	21	3	2021	10.1515/sjpain-2020-0133	excluded	non-relevant title/abstract
A 16-year old male with low back pain and an inflamed left ankle joint - A case report	Kalicki, B	Thermology International	15	2	2005		excluded	non-relevant title/abstract
Randomized, double-blind trial of carisoprodol 250 mg compared with placebo and carisoprodol 350 mg for the treatment of low back spasm	Serfer, G T	Current Medical Research and Opinion	26	1	2010	10.1185/03007990903382428	excluded	non-relevant title/abstract
Effect of Ultrasound-Guided Percutaneous Neuromodulation of Sciatic Nerve on Hip Muscle Strength in Chronic Low Back Pain Sufferers: A Pilot Study	San-Emeterio-Iglesias, Roberto	Journal of Clinical Medicine	11	22	2022	10.3390/jcm11226672	excluded	non-relevant title/abstract
Unilateral rotation in baseball fielder causes low back pain contralateral to the hitting side	Oshikawa, Tomoki	Journal of Medical Investigation	65	2-Jan	2018	10.2152/jmi.65.56	excluded	non-relevant title/abstract
A study to compare the sagittal posture analysis for single sided and double-sided backpack users	Kamalakannan, M	Biomedicine (India)	39	4	2019	10.51248/.v39i4.145	excluded	non-relevant title/abstract
Magnetic resonance imaging in ochronosis, a rare cause of back pain	Ryan, S J	Journal of Neuroimaging	4	1	1994	10.1111/jon19944141	excluded	non-relevant title/abstract
Minimum clinically important improvement and patient acceptable symptom state in pain and function in rheumatoid arthritis, ankylosing spondylitis, chronic back pain, hand osteoarthritis, and hip and knee osteoarthritis: Results from a prospective multina	Tubach, F	ARTHRITIS CARE & RESEARCH	64	11	2012	10.1002/acr.21747	excluded	non-relevant title/abstract
Lumbar spine segmental mobility assessment: An examination of validity for determining intervention strategies in patients with low back pain	Fritz, J M	Archives of Physical Medicine and Rehabilitation	86	9	2005	10.1016/j.apmr.2005.03.028	excluded	non-relevant title/abstract
Factors affecting the risk of developing lower back musculoskeletal disorders (MSDs) in experienced and inexperienced rodworkers	Salas, Elizabeth A	Applied Ergonomics	52		2016	10.1016/j.apergo.2015.06.016	excluded	non-relevant title/abstract
EMG recordings of abdominal and back muscles in various standing postures: Validation of a biomechanical model on sacroiliac joint stability	Snijders, C J	Journal of Electromyography and Kinesiology	8	4	1998	10.1016/S1050-6411(98)00005-4	excluded	non-relevant title/abstract
Postural control measured as the center of pressure excursion in young female gymnasts with low back pain or lower extremity injury	Harringe, M L	Gait and Posture	28	1	2008	10.1016/j.gaitpost.2007.09.011	excluded	non-relevant title/abstract
Musculoskeletal screening to identify female collegiate rowers at risk for low back pain	Gonzalez, S L	Journal of Athletic Training	53	12	2018	10.4085/1062-6050-50-17	excluded	non-relevant title/abstract
Acupuncture as analgesia for low back pain, ankle sprain and migraine in emergency departments: Study protocol for a randomized controlled trial	Cohen, M	TRIALS	12		2011	10.1186/1745-6215-12-241	excluded	non-relevant title/abstract
Psychometric characteristics and clinical usefulness of physical performance tests in patients with low back pain	Simmonds, M J	Spine	23	22	1998	10.1097/00007632-199811150-00011	excluded	non-relevant title/abstract
Effect of short-term intensive yoga program on pain, functional disability and spinal flexibility in chronic low back pain: A randomized control study	Tekur, P	Journal of Alternative and Complementary Medicine	14	6	2008	10.1089/acm.2007.0815	excluded	non-relevant title/abstract
Abdominal muscular ultrasonography: Basic principles and clinical applications for chronic low back pain	Demont, A	Kinesitherapie	17	182	2017	10.1016/j.kine.2016.11.007	excluded	non-relevant title/abstract
Can Stretching Exercises Reduce Your Risks of Experiencing Low Back Pain?	Rajaratnam, B S	IFMBE Proceedings	23		2009	10.1007/978-3-540-92841-6_528	excluded	non-relevant title/abstract
Limb differences in hip and knee kinematics during anticipated and unanticipated jump landings in athletes with Persistent Low Back Pain	Abdollahi, S	Gait and Posture	113		2024	10.1016/j.gaitpost.2024.07.011 LK - https://search.library.berkeley.edu/openurl/01UCS_BER/01UCS_BER:UCB?sid=EMBASE&sid=EMBASE&issn=18792219&id=doi:10.1016%2Fj.gaitpost.2024.07.011&atitle=Limb+differences+in+hip+and+knee+kinematics+during+anticipated+and+unanticipated+jump+landings+in+athletes+with+Persistent+Low+Back+Pain&stitle=Gait+Posture&title=Gait+and+Posture&volume=113&issue=&spage=1&epage=…	excluded	non-relevant title/abstract
Factors contributing to lumbar region passive tissue characteristics in people with and people without low back pain.	Gombatto, Sara P	Clinical biomechanics (Bristol, Avon)	28	3	2013	10.1016/j.clinbiomech.2013.01.005	excluded	non-relevant title/abstract
Etiology of low back pain in athletes.	Trainor, T J	Current sports medicine reports	3	1	2004	10.1249/00149619-200402000-00008	excluded	non-relevant title/abstract
Comparison between Short Form-36 Health Status Questionnaires versus Quebec Back Pain Disability Scale on Acute Low Back Pain Patients	Raja, R	International Journal of Pharma and Bio Sciences	13	1	2022	10.22376/ijpbs.2022.13.1.b44-51 LK - https://search.library.berkeley.edu/openurl/01UCS_BER/01UCS_BER:UCB?sid=EMBASE&sid=EMBASE&issn=09756299&id=doi:10.22376%2Fijpbs.2022.13.1.b44-51&atitle=Comparison+between+Short+Form-36+Health+Status+Questionnaires+versus+Quebec+Back+Pain+Disability+Scale+on+Acute+Low+Back+Pain+Patients&stitle=Int.+J.+Pharma+Bio+Sci.&title=International+Journal+of+Pharma+and+Bi…	excluded	non-relevant title/abstract
The relationship between pain-related fear and lumbar flexion during natural recovery from low back pain	Thomas, J S	EUROPEAN SPINE JOURNAL	17	1	2008	10.1007/s00586-007-0532-6	excluded	non-relevant title/abstract
Spatial distribution of fat infiltration within the paraspinal muscles: implications for chronic low back pain	Khattab, Karim	European Spine Journal	31	11	2022	10.1007/s00586-022-07296-7	excluded	non-relevant title/abstract
Passive elastic contribution of hip extensors to joint moments during walking in people with low back pain	Hines, Mark G	Clinical Biomechanics	60		2018	10.1016/j.clinbiomech.2018.10.012	excluded	non-relevant title/abstract
Effectiveness of repetitive transcranial magnetic stimulation in patients with failed back surgery syndrome: A double-blind randomized placebo-controlled study	Bursali, Canan	Pain Physician	24	1	2021		excluded	non-relevant title/abstract
Treadmill study of the range of back movement at the walk in horses without back pain	Licka, T F	American Journal of Veterinary Research	62	7	2001	10.2460/ajvr.2001.62.1173	excluded	non-relevant title/abstract
Dry needling under ultrasound guidance for low back pain alleviate neuropathic component and increase motion in spine, pelvis and lower extremity	Bubnov, R	Pain Practice	18		2018		excluded	non-relevant title/abstract
Effect of TENS application on pain intensity and release of endogenous opioids in patients with low back pain	Barłowska-Trybulec, Marta	Journal of Orthopaedics Trauma Surgery and Related Research		33	2013		excluded	non-relevant title/abstract
A mechanical diagnosis and treatment (MDT) approach for a patient with discogenic low back pain and a relevant lateral component: A case report	Williams, B	Journal of Manual and Manipulative Therapy	19	2	2011	10.1179/2042618610Y.0000000008	excluded	non-relevant title/abstract
Chronic non-specific low back pain and ankle proprioceptive acuity in community-dwelling older adults	Xiao, F X	NEUROSCIENCE LETTERS	786		2022	10.1016/j.neulet.2022.136806	excluded	non-relevant title/abstract
Delayed response in rectus abdominis muscle following a step perturbation in subjects with and without recurrent low back pain	Sung, Paul S	European Spine Journal	32	5	2023	10.1007/s00586-023-07639-y	excluded	non-relevant title/abstract
General group exercise in low back pain management in a military population, a comparison with specific spine group exercise: A service evaluation	Surtees, Joanna E	BMJ Military Health	166	3	2020	10.1136/jramc-2018-001011	excluded	non-relevant title/abstract
The effect of postural deformities on back function and pain in patients with Parkinson's disease	Alwardat, Mohammad	NeuroRehabilitation	44	3	2019	10.3233/NRE-182637	excluded	non-relevant title/abstract
Electromyographic activity of the abdominal and low back musculature during the generation of isometric and dynamic axial trunk torque: Implications for lumbar mechanics	McGill, S M	Journal of Orthopaedic Research	9	1	1991	10.1002/jor.1100090112	excluded	non-relevant title/abstract
Sagittal spino-pelvic alignment in chronic low back pain.	Chaléat-Valayer, E	European spine journal : official publication of the European Spine Society, the European Spinal Deformity Society, and the European Section of the Cervical Spine Research Society	20 Suppl 5		2011	10.1007/s00586-011-1931-2	excluded	non-relevant title/abstract
Evaluation of influence of stretching therapy and ergonomic factors on postural control in patients with chronic non-specific low back pain	Gawda, P	Annals of Agricultural and Environmental Medicine	22	1	2015	10.5604/12321966.1141384	excluded	non-relevant title/abstract
Lower extremity joint stiffness in runners with low back pain	Hamill, J	Research in Sports Medicine	17	4	2009	10.1080/15438620903352057	excluded	non-relevant title/abstract
Acute low back pain in the emergency department	Hayes, K	Advanced Emergency Nursing Journal	28	3	2006	10.1097/01261775-200607000-00010	excluded	non-relevant title/abstract
Comparison of percutaneous intradiscal ozone injection with laser disc decompression in discogenic low back pain	Rahimzadeh, P	Journal of Pain Research	11		2018	10.2147/JPR.S164335	excluded	non-relevant title/abstract
Effect of hippotherapy simulator on pain, disability and range of motion of the spinal column in subjects with mechanical low back pain: A randomized single-blind clinical trial	Rahbar, Mohammad	Journal of Back and Musculoskeletal Rehabilitation	31	6	2018	10.3233/BMR-170832	excluded	non-relevant title/abstract
Incidence of complaints about heel-, knee- and back-related discomfort among Danish children, possible relation to short muscles	Brodersen, A	Ugeskrift for laeger	156	15	1994		excluded	non-relevant title/abstract
Efficacy of spinal manipulation and mobilization for low back pain and neck pain: A systematic review and best evidence synthesis	Bronfort, G	Spine Journal	4	3	2004	10.1016/j.spinee.2003.06.002	excluded	non-relevant title/abstract
Effect of experimental low back pain on neuromuscular control of the trunk in healthy volunteers and patients with chronic low back pain	Dubois, J.-D.	Journal of Electromyography and Kinesiology	21	5	2011	10.1016/j.jelekin.2011.05.004	excluded	non-relevant title/abstract
Reliability of lumbar isometric torque in patients with chronic low back pain	Robinson, M E	Physical Therapy	72	3	1992	10.1093/ptj/72.3.186	excluded	non-relevant title/abstract
Intra-articular sacroiliac joint pulsed radiofrequency ablation for the management of chronic low back pain: A case series	Koplik-Nieves, L M	PM and R	10	9	2018		excluded	non-relevant title/abstract
Do people with recurrent back pain constrain spinal motion during seated horizontal and downward reaching?	Crosbie, Jack	Clinical Biomechanics	28	8	2013	10.1016/j.clinbiomech.2013.09.001	excluded	non-relevant title/abstract
Proportional lumbar spine inter-vertebral motion patterns: a comparison of patients with chronic, non-specific low back pain and healthy controls	Mellor, F E	European Spine Journal	23	10	2014	10.1007/s00586-014-3273-3	excluded	non-relevant title/abstract
Effectiveness of an on-body lifting aid (HAL® for care support) to reduce lower back muscle activity during repetitive lifting tasks.	von Glinski, Alexander	Journal of clinical neuroscience : official journal of the Neurosurgical Society of Australasia	63		2019	10.1016/j.jocn.2019.01.038	excluded	non-relevant title/abstract
Kinesio taping for chronic low back pain: A systematic review	Nelson, Nicole L	Journal of Bodywork and Movement Therapies	20	3	2016	10.1016/j.jbmt.2016.04.018	excluded	non-relevant title/abstract
Gait asymmetry in patients with chronic low back pain	Khodadadeh, S	Neuro-Orthopedics	6	1	1988		excluded	non-relevant title/abstract
Kinematics of Shooting in High School and Collegiate Lacrosse Players With and Without Low Back Pain	Wasser, Joseph G	Orthopaedic Journal of Sports Medicine	4	7	2016	10.1177/2325967116657535	excluded	non-relevant title/abstract
Effects of supplemental heat therapy in multimodal treated chronic low back pain patients on strength and flexibility	Freiwald, Jürgen	Clinical Biomechanics	57		2018	10.1016/j.clinbiomech.2018.06.008	excluded	non-relevant title/abstract
Low back pain-related beliefs and likely practice behaviours among final-year cross-discipline health students	Briggs, A M	European Journal of Pain (United Kingdom)	17	5	2013	10.1002/j.1532-2149.2012.00246.x	excluded	non-relevant title/abstract
L-Serine and EPA Relieve Chronic Low-Back and Knee Pain in Adults: A Randomized, Double-Blind, Placebo-Controlled Trial	Sasahara, I	JOURNAL OF NUTRITION	150	9	2020	10.1093/jn/nxaa156	excluded	non-relevant title/abstract
The relief of chronic low back pain (CLBP) immediately after one session of low level laser acupuncture therapy (LLLAT)	Houssien, D	Annals of the Rheumatic Diseases	77		2018	10.1136/annrheumdis-2018-eular.3354 LK - https://search.library.berkeley.edu/openurl/01UCS_BER/01UCS_BER:UCB?sid=EMBASE&sid=EMBASE&issn=14682060&id=doi:10.1136%2Fannrheumdis-2018-eular.3354&atitle=The+relief+of+chronic+low+back+pain+%28CLBP%29+immediately+after+one+session+of+low+level+laser+acupuncture+therapy+%28LLLAT%29&stitle=Ann.+Rheum.+Dis.&title=Annals+of+the+Rheumatic+Diseases&volume=77&i…	excluded	non-relevant title/abstract
Functional analysis of the spine with the idiag spinalmouse system among sedentary workers affected by non-specific low back pain	Csuhai, Éva Anett	International Journal of Environmental Research and Public Health	17	24	2020	10.3390/ijerph17249259	excluded	non-relevant title/abstract
Management of a patient with chronic low back pain and multiple health conditions using a pain mechanisms-based classification approach	Hensley, Craig P	Journal of Orthopaedic and Sports Physical Therapy	44	6	2014	10.2519/jospt.2014.4861	excluded	non-relevant title/abstract
Relationship between psychosocial factors and objective physical function in special needs school staff members suffering from low back pain	Ishikawa, D	INDUSTRIAL HEALTH	59	1	2021	10.2486/indhealth.2020-0169	excluded	non-relevant title/abstract
Transfer strategies used to rise from a chair in normal and low back pain subjects	Coghlin, S S	Clinical Biomechanics	9	2	1994	10.1016/0268-0033(94)90029-9	excluded	non-relevant title/abstract
Lumbar kinematics, functional disability and fear avoidance beliefs among adults with nonspecific chronic low back pain	Jette, N G	Sultan Qaboos University Medical Journal	16	4	2016	10.18295/squmj.2016.16.04.005	excluded	non-relevant title/abstract
Can the Mismatch of Measured Pelvic Morphology vs. Lumbar Lordosis Predict Chronic Low Back Pain Patients?	Harrison, Deed E	Journal of Clinical Medicine	13	8	2024	10.3390/jcm13082178	excluded	non-relevant title/abstract
Anatomical changes in lumbosacral vertebrae and their correlation with facet joint-derived low back pain in patients with hip osteoarthritis after total hip arthroplasty: a cohort study	Cao, B H	ANNALS OF TRANSLATIONAL MEDICINE	10	7	2022	10.21037/atm-22-999	excluded	non-relevant title/abstract
Bilateral Asymmetrical Limb Proprioceptive Neuromuscular Facilitation Effects on Pain, Multifidus Activity, Range of Motion, and Disability in Low Back Pain: A Randomized Controlled Trial	Baig, Aftab Ahmed Mirza	Journal of Manipulative and Physiological Therapeutics	45	8	2022	10.1016/j.jmpt.2023.04.005	excluded	non-relevant title/abstract
Failed back surgery syndrome: To re-operate or not to re-operate? A retrospective review of patient selection and failures	Assaker, R	Neurochirurgie	61	S1	2015	10.1016/j.neuchi.2014.10.108	excluded	non-relevant title/abstract
Low-back pain in pregnancy	Fast, A	Spine	12	4	1987	10.1097/00007632-198705000-00011	excluded	non-relevant title/abstract
Livedoid erythema of the lower back revealing thrombosed abdominal aortic aneurysm	Guérin, M	Annales de Dermatologie et de Venereologie	137	11	2010	10.1016/j.annder.2010.06.030	excluded	non-relevant title/abstract
Effects of kinesiology taping and core stabilization exercise on pain, disability, psychological status and sleep disturbance in patients with non-specific chronic low back pain	Ogunniran, I	Physiotherapy (United Kingdom)	114		2022	10.1016/j.physio.2021.12.150 LK - https://search.library.berkeley.edu/openurl/01UCS_BER/01UCS_BER:UCB?sid=EMBASE&sid=EMBASE&issn=18731465&id=doi:10.1016%2Fj.physio.2021.12.150&atitle=Effects+of+kinesiology+taping+and+core+stabilization+exercise+on+pain%2C+disability%2C+psychological+status+and+sleep+disturbance+in+patients+with+non-specific+chronic+low+back+pain&stitle=Physiotherapy&title=Physiot…	excluded	non-relevant title/abstract
Hip and lumbar spine physical examination findings in people presenting with low back pain, with or without lower extremity pain	Prather, H	Journal of Orthopaedic and Sports Physical Therapy	47	3	2017	10.2519/jospt.2017.6567	excluded	non-relevant title/abstract
Evaluation and treatment of low back pain.	Mooney, V	Clinical symposia (Summit, N.J. : 1957)	48	4	1996		excluded	non-relevant title/abstract
A history of low back pain affects pelvis and trunk mechanics during a sustained lift/lower task	Seay, Joseph F	Ergonomics	56	6	2013	10.1080/00140139.2013.781234	excluded	non-relevant title/abstract
Clinical impact of JOABPEQ mental health scores in patients with low back pain: Analysis using the neuropathic pain screening tool painDETECT	Hiyama, Akihiko	Journal of Orthopaedic Science	22	6	2017	10.1016/j.jos.2017.06.009	excluded	non-relevant title/abstract
Test-retest reliability and minimal detectable change of three-dimensional gait analysis in chronic low back pain patients	Fernandes, Rita	Gait and Posture	42	4	2015	10.1016/j.gaitpost.2015.08.002	excluded	non-relevant title/abstract
Use of an abbreviated neuroscience education approach in the treatment of chronic low back pain: A case report	Louw, A	Physiotherapy Theory and Practice	28	1	2012	10.3109/09593985.2011.562602	excluded	non-relevant title/abstract
Dynamic stability of the trunk during unstable sitting in people with low back pain	Freddolini, Marco	Spine	39	10	2014	10.1097/BRS.0000000000000296	excluded	non-relevant title/abstract
Distance electrotherapy versus low pulsed electromagnetic field in the treatment of lower back myofascial syndrome: A randomized control trial	Ahmed, Y F	Journal of Population Therapeutics and Clinical Pharmacology	30	3	2023	10.47750/jptcp.2023.13.03.012 LK - https://search.library.berkeley.edu/openurl/01UCS_BER/01UCS_BER:UCB?sid=EMBASE&sid=EMBASE&issn=25618741&id=doi:10.47750%2Fjptcp.2023.13.03.012&atitle=Distance+electrotherapy+versus+low+pulsed+electromagnetic+field+in+the+treatment+of+lower+back+myofascial+syndrome%3A+A+randomized+control+trial&stitle=J.+Popul.+ther.+Clin.+Pharmacol.&title=Journal+of+Population+T…	excluded	non-relevant title/abstract
Examination procedures and interventions for the hip in the management of low back pain: a survey of physical therapists	Burns, S A	Brazilian Journal of Physical Therapy	23	5	2019	10.1016/j.bjpt.2018.09.007	excluded	non-relevant title/abstract
Effect of Spinal Manipulative and Mobilization Therapies in Young Adults with Mild to Moderate Chronic Low Back Pain: A Randomized Clinical Trial	Thomas, James S	JAMA Network Open	3	8	2020	10.1001/jamanetworkopen.2020.12589	excluded	non-relevant title/abstract
The frequency and incidence of low back pain/sciatica in an urban population.	Laslett, M	The New Zealand medical journal	104	921	1991		excluded	non-relevant title/abstract
Single-leg balance impairments persist in fully operational military special forces operators with a previous history of low back pain	Sell, Timothy C	Orthopaedic Journal of Sports Medicine	2	5	2014	10.1177/2325967114532780	excluded	non-relevant title/abstract
Providing information at the initial consultation to patients with low back pain across general practice, chiropractic and physiotherapy - a cross-sectorial study of Danish primary care	Morso, L	SCANDINAVIAN JOURNAL OF PRIMARY HEALTH CARE	40	3	2022	10.1080/02813432.2022.2139465	excluded	non-relevant title/abstract
Anatomy, Back, Cervical Vertebrae.	Waxenbaum, Joshua A				2024		excluded	non-relevant title/abstract
Effect of chiropractic manipulations on the kinematics of back and limbs in horses with clinically diagnosed back problems	Gómez Álvarez, C B	Equine Veterinary Journal	40	2	2008	10.2746/042516408X250292	excluded	non-relevant title/abstract
Pain-related fear, lumbar flexion, and dynamic EMG among persons with chronic musculoskeletal low back pain.	Geisser, Michael E	The Clinical journal of pain	20	2	2004	10.1097/00002508-200403000-00001	excluded	non-relevant title/abstract
Edema in a patient receiving methadone for chronic low back pain	Kharlamb, V	American Journal of Health-System Pharmacy	64	24	2007	10.2146/ajhp060553	excluded	non-relevant title/abstract
Modulation of intrinsic and reflexive contributions to low-back stabilization due to vision, task instruction, and perturbation bandwidth	van Drunen, P	Experimental Brain Research	233	3	2015	10.1007/s00221-014-4151-2	excluded	non-relevant title/abstract
Postpartum sacral stress fracture: An unusual case of low-back and buttock pain	Karataş, M	American Journal of Physical Medicine and Rehabilitation	87	5	2008	10.1097/PHM.0b013e318164a8e6	excluded	non-relevant title/abstract
Changes in the International Classification of Functioning, Disability, and Health Components "activity/Participation" as Predicted Through Patient-Reported Outcomes Along with Comprehensive Back Pain Rehabilitation	Kienbacher, T	Clinical Journal of Pain	37	11	2021	10.1097/AJP.0000000000000976	excluded	non-relevant title/abstract
Kinematic analysis of movement impaired by generalization of fear of movement-related pain in workers with low back pain	Fujii, R	PLoS ONE	16	9-Sep	2021	10.1371/journal.pone.0257231	excluded	non-relevant title/abstract
Effects of Motor Control Exercise Vs Muscle Stretching Exercise on Reducing Compensatory Lumbopelvic Motions and Low Back Pain: A Randomized Trial	Park, Kyue-nam	Journal of Manipulative and Physiological Therapeutics	39	8	2016	10.1016/j.jmpt.2016.07.006	excluded	non-relevant title/abstract
Dynamic multi-segmental postural control in patients with chronic non-specific low back pain compared to pain-free controls: A cross-sectional study	McCaskey, M A	PLOS ONE	13	4	2018	10.1371/journal.pone.0194512	excluded	non-relevant title/abstract
Neuromuscular control of walking with chronic low-back pain	Vogt, L	Manual Therapy	8	1	2003	10.1054/math.2002.0476	excluded	non-relevant title/abstract
Comparing lumbo-pelvic kinematics in people with and without back pain: A systematic review and meta-analysis	Laird, R A	BMC Musculoskeletal Disorders	15	1	2014	10.1186/1471-2474-15-229	excluded	non-relevant title/abstract
Spinopelvic parameter changes and low back pain improvement due to femoral neck anteversion in patients with severe unilateral primary hip osteoarthritis undergoing total hip replacement	Piazzolla, Andrea	European Spine Journal	27	1	2018	10.1007/s00586-017-5033-7	excluded	non-relevant title/abstract
Low-Back Pain and Knee Position-Related Differences on Postural Control Measures During a One-Legged Stance in Athletes	Nowotny, A H	JOURNAL OF SPORT REHABILITATION	30	4	2021	10.1123/jsr.2020-0095	excluded	non-relevant title/abstract
Non-specific chronic low back pain elicits kinematic and neuromuscular changes in walking and gait termination	Rum, Lorenzo	Gait and Posture	84		2021	10.1016/j.gaitpost.2020.12.005	excluded	non-relevant title/abstract
Rapid progression of ALS with low back pain onset after lumbar decompressive surgery: A case report	Murata, D	Japanese Journal of Neurosurgery	21	9	2012	10.7887/jcns.21.731	excluded	non-relevant title/abstract
The impact of lumbar spinal stenosis, knee osteoarthritis, and loss of lumbar lordosis on the quality of life: Findings from the Katsuragi low back pain study	Ishimoto, Yuyu	Spine Surgery and Related Research	3	2	2019	10.22603/ssrr.2018-0051	excluded	non-relevant title/abstract
Prevalence and associated factors of low back pain among bank workers in gondar city, northwest ethiopia	Workneh, Belayneh Shetie	Orthopedic Research and Reviews	13		2021	10.2147/ORR.S300823	excluded	non-relevant title/abstract
Dynamic Thoracolumbar Fascial Integrity in Chronic Low Back Pain – an Ultrasonographic Study	Fullerton, B	Journal of Bodywork and Movement Therapies	33		2023	10.1016/j.jbmt.2022.12.061 LK - https://search.library.berkeley.edu/openurl/01UCS_BER/01UCS_BER:UCB?sid=EMBASE&sid=EMBASE&issn=15329283&id=doi:10.1016%2Fj.jbmt.2022.12.061&atitle=Dynamic+Thoracolumbar+Fascial+Integrity+in+Chronic+Low+Back+Pain+%E2%80%93+an+Ultrasonographic+Study&stitle=J.+Bodywork+Mov.+Ther.&title=Journal+of+Bodywork+and+Movement+Therapies&volume=33&issue=&spage=e72&epage=e73&aul…	excluded	non-relevant title/abstract
Treatment of subacute low back pain with a novel device for continuous passive motion of the spine: A report of three cases	Acosta-Rua, A J	American Journal of Therapeutics	15	2	2008	10.1097/MJT.0b013e3181400451	excluded	non-relevant title/abstract
Axial alignment, training for low back pain	Ribeyrolles, C	Kinesitherapie	6	50	2006		excluded	non-relevant title/abstract
Resolution of low back symptoms after corrective surgery for dropped-head syndrome: A report of two cases	Koda, Masao	BMC Research Notes	8	1	2015	10.1186/s13104-015-1430-3	excluded	non-relevant title/abstract
The effect of walking and stationary work on the acute back pain, muscle activation, posture and postural control of older women	Arkesteijn, Marco	Ergonomics	65	6	2022	10.1080/00140139.2021.2000044	excluded	non-relevant title/abstract
Localized oxygen use of healthy and low back pain individuals during controlled trunk movements	Kovacs, K M	Journal of Spinal Disorders	14	2	2001	10.1097/00002517-200104000-00010	excluded	non-relevant title/abstract
The screening process of a patient with low back pain and suspected thoracic myelopathy: a case report	Christe, G	Journal of Manual and Manipulative Therapy	26	1	2018	10.1080/10669817.2017.1282189	excluded	non-relevant title/abstract
Effects of Kinesio Taping on postural balance in patients with low back pain, a randomized controlled trial	Bernardelli, Rafaella Stradiotto	Journal of Bodywork and Movement Therapies	23	3	2019	10.1016/j.jbmt.2019.01.002	excluded	non-relevant title/abstract
Screening for neuropathic characteristics in failed back surgery syndromes: Challenges for guiding treatment	Markman, John D	Pain Medicine (United States)	16	3	2015	10.1111/pme.12612	excluded	non-relevant title/abstract
Spinopelvic alignment in patients with osteoarthrosis of the hip: A radiographic comparison to patients with low back pain	Yoshimoto, H	Spine	30	14	2005	10.1097/01.brs.0000169446.69758.fa	excluded	non-relevant title/abstract
Differences in brain processing of proprioception related to postural control in patients with recurrent non-specific low back pain and healthy controls	Goossens, N	NEUROIMAGE-CLINICAL	23		2019	10.1016/j.nicl.2019.101881	excluded	non-relevant title/abstract
Low back pain in school-aged martial arts athletes in Japan: A comparison among Judo, Kendo, and Karate	Yabe, Yutaka	Tohoku Journal of Experimental Medicine	251	4	2020	10.1620/tjem.251.295	excluded	non-relevant title/abstract
Iliopsoas myofascial dysfunction: A treatable cause of "failed" low back syndrome	Ingber, R S	Archives of Physical Medicine and Rehabilitation	70	5	1989		excluded	non-relevant title/abstract
Multiple Venous Thromboses Presenting as Mechanical Low Back Pain in an 18-Year-Old Woman	Marchand, Andrée-Anne	Journal of Chiropractic Medicine	14	2	2015	10.1016/j.jcm.2015.04.002	excluded	non-relevant title/abstract
The diagnosis and treatment of chronic back pain by acupuncturists, chiropractors, and massage therapists	Sherman, K J	Clinical Journal of Pain	22	3	2006	10.1097/01.ajp.0000169668.62900.ca	excluded	non-relevant title/abstract
Five-year-old boy presenting with severe back pain, swelling, and refusal to walk	Schaefer, Beverly	Clinical Pediatrics	53	1	2014	10.1177/0009922813511294	excluded	non-relevant title/abstract
Lumbar disc degeneration and segmental instability: a comparison of magnetic resonance images and plain radiographs of patients with low back pain	Murata, M	Archives of Orthopaedic and Trauma Surgery	113	6	1994	10.1007/BF00426175	excluded	non-relevant title/abstract
Systematic review of caudal epidural injections in the management of chronic low back pain	Conn, A	Pain Physician	12	1	2009		excluded	non-relevant title/abstract
Spinal posture, sagittal mobility, and subjective rating of back problems in former female elite gymnasts	Tsai, L	Spine	18	7	1993	10.1097/00007632-199306000-00010	excluded	non-relevant title/abstract
THE COMPARISON of EFFECTS of TWO DIFFERENT EXERCISE PROGRAM on FUNCTIONAL CAPASITY and QUALITY of LIFE in PREGNANT WOMEN with LOW BACK PAIN	Üzelpasaci, E	Annals of the Rheumatic Diseases	81		2022	10.1136/annrheumdis-2022-eular.3144 LK - https://search.library.berkeley.edu/openurl/01UCS_BER/01UCS_BER:UCB?sid=EMBASE&sid=EMBASE&issn=14682060&id=doi:10.1136%2Fannrheumdis-2022-eular.3144&atitle=THE+COMPARISON+of+EFFECTS+of+TWO+DIFFERENT+EXERCISE+PROGRAM+on+FUNCTIONAL+CAPASITY+and+QUALITY+of+LIFE+in+PREGNANT+WOMEN+with+LOW+BACK+PAIN&stitle=Ann.+Rheum.+Dis.&title=Annals+of+the+Rheumatic+Diseases…	excluded	non-relevant title/abstract
Analysis of relative kinematic index with normalized standing time between subjects with and without recurrent low back pain	Sung, Paul S	European Spine Journal	26	2	2017	10.1007/s00586-016-4727-6	excluded	non-relevant title/abstract
Development of a Web Exercise Video for Nursing Intervention in Outpatients With Low Back Pain	Park, Kyung Hye	CIN - Computers Informatics Nursing	38	9	2020	10.1097/CIN.0000000000000606	excluded	non-relevant title/abstract
A Multicenter, Randomized, Double-Blind, Placebo-Controlled Clinical Study of Jianyao Migu Granules in the Treatment of Osteopenic Low Back Pain	Qin, Z H	JOURNAL OF PAIN RESEARCH	15		2022	10.2147/JPR.S377082	excluded	non-relevant title/abstract
BackMov: Individualized Motion Capture-Based Test to Assess Low Back Pain Mobility Recovery after Treatment	Villalba-Meneses, Fernando	Sensors	24	3	2024	10.3390/s24030913	excluded	non-relevant title/abstract
Predictors of improvement in low back pain after lumbar decompression surgery: Prospective study of 140 patients	Oba, Hiroki	Journal of Orthopaedic Science	22	4	2017	10.1016/j.jos.2017.03.011	excluded	non-relevant title/abstract
Interaction between low back pain and knee pain contributes to disability level in individuals with knee osteoarthritis: a cross-sectional study	Iijima, H	OSTEOARTHRITIS AND CARTILAGE	26	10	2018	10.1016/j.joca.2018.06.012	excluded	non-relevant title/abstract
Mechanical demands on the lower back in patients with non-chronic low back pain during a symmetric lowering and lifting task	Shojaei, Iman	Journal of Biomechanics	70		2018	10.1016/j.jbiomech.2017.06.032	excluded	non-relevant title/abstract
Flexion-Relaxation Ratio Asymmetry and Its Relation with Trunk Lateral ROM in Individuals with and Without Chronic Nonspecific Low Back Pain	Rose-Dulcina, K	Spine	45	1	2020	10.1097/BRS.0000000000003196	excluded	non-relevant title/abstract
Trunk lateral flexor endurance and body fat: Predictive risk factors for low back pain in child equestrian athletes	Cejudo, A	Children	7	10	2020	10.3390/children7100172	excluded	non-relevant title/abstract
Abdominal trunk muscle weakness and its association with chronic low back pain and risk of falling in older women	Kato, S	BMC MUSCULOSKELETAL DISORDERS	20		2019	10.1186/s12891-019-2655-4	excluded	non-relevant title/abstract
Segmental spine mobility differences between lumbar flexion-and extension-based movement syndromes in patients with low back pain	Zafereo, Jason	Journal of Back and Musculoskeletal Rehabilitation	35	2	2022	10.3233/BMR-200288	excluded	non-relevant title/abstract
The effectiveness of a theory-based educational intervention on promoting physical activity-related behavior in patients with chronic low back pain: a randomized controlled trial based on health center (TRA -BAC)	Delshad, Mohammad Hossein	Scientia Medica	34	1	2024	10.15448/1980-6108.2024.1.45567	excluded	non-relevant title/abstract
Effectiveness of lumbopelvic stabilization exercise education in patients with chronic mechanical low back pain	Güven, Z	FTR - Turkiye Fiziksel Tip ve Rehabilitasyon Dergisi	49	5	2003		excluded	non-relevant title/abstract
Feedback on Trunk Movements From an Electronic Game to Improve Postural Balance in People With Nonspecific Low Back Pain: Pilot Randomized Controlled Trial	Meinke, A	JMIR SERIOUS GAMES	10	2	2022	10.2196/31685	excluded	non-relevant title/abstract
Gross myofascial release of trunk with leg pull technique on low back pain with radiculopathy - A randomised controlled trial	Rajan, A P	Hong Kong Physiotherapy Journal	43	1	2023	10.1142/S1013702523500087	excluded	non-relevant title/abstract
The usage of a modified straight-leg raise neurodynamic test and hamstring flexibility for diagnosis of non-specific low back pain: A cross-sectional study	Hermosura, Joan	PLoS ONE	19	5-May	2024	10.1371/journal.pone.0298257	excluded	non-relevant title/abstract
The use of statistical parametric mapping to determine altered movement patterns in people with chronic low back pain	Wattananon, Peemongkon	Journal of Biomechanics	153		2023	10.1016/j.jbiomech.2023.111601	excluded	non-relevant title/abstract
Spinal mobility in spondyloarthritis patients: Do the BASMI-measurements correlate with the David back devices-measurements?	De Mits, S	Annals of the Rheumatic Diseases	78		2019	10.1136/annrheumdis-2019-eular.6775 LK - https://search.library.berkeley.edu/openurl/01UCS_BER/01UCS_BER:UCB?sid=EMBASE&sid=EMBASE&issn=14682060&id=doi:10.1136%2Fannrheumdis-2019-eular.6775&atitle=Spinal+mobility+in+spondyloarthritis+patients%3A+Do+the+BASMI-measurements+correlate+with+the+David+back+devices-measurements%3F&stitle=Ann.+Rheum.+Dis.&title=Annals+of+the+Rheumatic+Diseases&volume=78&…	excluded	non-relevant title/abstract
The effect of static stretching exercises on hip range of motion, pain, and disability in patients with non-specific low back pain	Hatefi, M	Journal of Experimental Orthopaedics	8	1	2021	10.1186/s40634-021-00371-w	excluded	non-relevant title/abstract
Effect of cryotherapy on the lumbar spine in elderly men with back pain	Giemza, Czesław	Aging Male	17	3	2014	10.3109/13685538.2013.863860	excluded	non-relevant title/abstract
Core Muscle Activity during TRX Suspension Exercises with and without Kinesiology Taping in Adults with Chronic Low Back Pain: Implications for Rehabilitation	Fong, S S M	EVIDENCE-BASED COMPLEMENTARY AND ALTERNATIVE MEDICINE	2015		2015	10.1155/2015/910168	excluded	non-relevant title/abstract
Amplitude of Electromyographic Activity of Trunk and Lower Extremity Muscles during Oscillatory Forces of Flexi-Bar on Stable and Unstable Surfaces in People with Nonspecific Low Back Pain	Bervis, S	Journal of Biomedical Physics and Engineering	12	5	2022	10.31661/jbpe.v0i0.1912-1022	excluded	non-relevant title/abstract
Comparison of two different electrotherapy methods in low back pain treatment	Ozkaraoglu, Dilanur Kutlu	Journal of Back and Musculoskeletal Rehabilitation	33	2	2020	10.3233/BMR-181199	excluded	non-relevant title/abstract
Deconstructing Chronic Low Back Pain in the Older Adult-Step by Step Evidence and Expert-Based Recommendations for Evaluation and Treatment. Part VIII: Lateral Hip and Thigh Pain	Rho, M	PAIN MEDICINE	17	7	2016	10.1093/pm/pnw111	excluded	non-relevant title/abstract
The efficacy of surface electromyographic biofeedback assisted stretching for the treatment of chronic low back pain: A case-series	Moore, A	Journal of Bodywork and Movement Therapies	19	1	2015	10.1016/j.jbmt.2013.12.008	excluded	non-relevant title/abstract
The Effect of Backpack Load on Muscle Activities of the Trunk and Lower Extremities and Plantar Foot Pressure in Flatfoot	Son, H	JOURNAL OF PHYSICAL THERAPY SCIENCE	25	11	2013	10.1589/jpts.25.1383	excluded	non-relevant title/abstract
The effect of continuous ultrasound on chronic non-specific low back pain: a single blind placebo-controlled randomized trial.	Ebadi, Safoora	BMC musculoskeletal disorders	13		2012	10.1186/1471-2474-13-192	excluded	non-relevant title/abstract
A compensation of angular displacements of the hip joints and lumbosacral spine between subjects with and without idiopathic low back pain during squatting	Sung, Paul S	Journal of Electromyography and Kinesiology	23	3	2013	10.1016/j.jelekin.2013.02.003	excluded	non-relevant title/abstract
Spinal kinematics in horses with induced back pain	Wennerstrand, J	Veterinary and Comparative Orthopaedics and Traumatology	22	6	2009	10.3415/VCOT-08-09-0088	excluded	non-relevant title/abstract
Quadriceps inhibition after repetitive lumbar extension exercise in persons with a history of low back pain	Hart, J M	Journal of Athletic Training	41	3	2006		excluded	non-relevant title/abstract
Congenital ‘butterfly vertebra’ associated with low back pain: A case report	Hopkins, R M	Journal of Manual and Manipulative Therapy	23	2	2015	10.1179/2042618613Y.0000000057	excluded	non-relevant title/abstract
Measurement error associated with spinal mobility measures in children with and without low-back pain	Jones, M A	Acta Paediatrica, International Journal of Paediatrics	91	12	2002	10.1111/j.1651-2227.2002.tb02831.x	excluded	non-relevant title/abstract
Improving the outcomes after back injury by a core muscle strengthening program	Petrofsky, J S	Journal of Applied Research	8	1	2008		excluded	non-relevant title/abstract
The effect of wearing high-heels and carrying a backpack on trunk biomechanics	Liau, Yee Yeng	International Journal of Industrial Ergonomics	86		2021	10.1016/j.ergon.2021.103229	excluded	non-relevant title/abstract
LOW-BACK-PAIN AND URINARY-INCONTINENCE - A HYPOTHETICAL RELATIONSHIP	EISENSTEIN, S M	SPINE	19	10	1994	10.1097/00007632-199405001-00010	excluded	non-relevant title/abstract
Does Concomitant Low Back Pain Affect Revision Total Knee Arthroplasty Outcomes?	Novicoff, W M	CLINICAL ORTHOPAEDICS AND RELATED RESEARCH	467	ABJS Carl T Brighton Workshop on Health Policy Issues in Orthopaedic Surgery	2009	10.1007/s11999-009-0882-y	excluded	non-relevant title/abstract
Occupational Low Back Pain	Stitik, T P	Clinics in Occupational and Environmental Medicine	5	3	2006	10.1016/j.coem.2006.05.001	excluded	non-relevant title/abstract
Thyrotoxic Periodic Paralysis Causing Back Pain and Leg Weakness: An Unusual Presentation of Hyperthyroidism	Elenius, Henrik	Case Reports in Endocrinology	2021		2021	10.1155/2021/6622658	excluded	non-relevant title/abstract
Complete wear-through of a metal-backed acetabular cup in an ambulatory patient	Alexander-Malahias, M	Arthroplasty Today	5	4	2019	10.1016/j.artd.2019.09.008	excluded	non-relevant title/abstract
High baseline fat mass, but not lean tissue mass, is associated with high intensity low back pain and disability in community-based adults	Brady, Sharmayne R E	Arthritis Research and Therapy	21	1	2019	10.1186/s13075-019-1953-4	excluded	non-relevant title/abstract
Comparative study on core strengthening exercises and myofascial release technique for chronic low back pain	Shobana, V	Biomedicine (India)	39	1	2019		excluded	non-relevant title/abstract
Cyclobenzaprine and back pain: A meta-analysis	Browning, R	Archives of Internal Medicine	161	13	2001	10.1001/archinte.161.13.1613	excluded	non-relevant title/abstract
Improved physical performance outcomes after functional restoration treatment in patients with chronic low-back pain: Early versus recent training results	Kohles, S	Spine	15	12	1990	10.1097/00007632-199012000-00016	excluded	non-relevant title/abstract
Habitual and ready positions in female table tennis players and their relation to the prevalence of back pain	Bańkosz, Ziemowit	PeerJ	2020	6	2020	10.7717/peerj.9170	excluded	non-relevant title/abstract
Potential Mechanisms Leading to Overuse Injuries of the Back in Alpine Ski Racing: A Descriptive Biomechanical Study	Spörri, Jörg	American Journal of Sports Medicine	43	8	2015	10.1177/0363546515588178	excluded	non-relevant title/abstract
Analysis by sex of low back pain among workers from small companies in the Paris area: severity and occupational consequences	Alcouffe, J	OCCUPATIONAL AND ENVIRONMENTAL MEDICINE	56	10	1999	10.1136/oem.56.10.696	excluded	non-relevant title/abstract
The flexion-relaxation phenomenon is related to trunk range of motion in low back pain patients: An immersive virtual reality study	Rose-Dulcina, K	Gait and Posture	97		2022	10.1016/j.gaitpost.2022.07.139 LK - https://search.library.berkeley.edu/openurl/01UCS_BER/01UCS_BER:UCB?sid=EMBASE&sid=EMBASE&issn=18792219&id=doi:10.1016%2Fj.gaitpost.2022.07.139&atitle=The+flexion-relaxation+phenomenon+is+related+to+trunk+range+of+motion+in+low+back+pain+patients%3A+An+immersive+virtual+reality+study&stitle=Gait+Posture&title=Gait+and+Posture&volume=97&issue=&spage=S225&epage=S…	excluded	non-relevant title/abstract
HF10 SCS therapy for the treatment of nonsurgical refractory back pain: 36-month follow/up data	Al-Kaisy, A A	Neuromodulation	20	7	2017	10.1111/ner.12639 LK - https://search.library.berkeley.edu/openurl/01UCS_BER/01UCS_BER:UCB?sid=EMBASE&sid=EMBASE&issn=15251403&id=doi:10.1111%2Fner.12639&atitle=HF10+SCS+therapy+for+the+treatment+of+nonsurgical+refractory+back+pain%3A+36-month+follow%2Fup+data&stitle=Neuromodulation&title=Neuromodulation&volume=20&issue=7&spage=e305&epage=&aulast=Al-Kaisy&aufirst=Adnan+A.&auinit=A.A.&aufull=Al-Ka…	excluded	non-relevant title/abstract
Multi-segmental intramedullary epidermoid cyst causing low back pain and urologic dysfunction	Seddighi, A S	International Journal of Cancer Management	10	12	2017	10.5812/ijcm.9310	excluded	non-relevant title/abstract
Feeling stiffness in the back: A protective perceptual inference in chronic back pain	Stanton, T R	Scientific Reports	7	1	2017	10.1038/s41598-017-09429-1	excluded	non-relevant title/abstract
Mulligan traction straight leg raise: A pilot study to investigate effects on range of motion in patients with low back pain	Hall, T	Journal of Manual and Manipulative Therapy	14	2	2006	10.1179/106698106790820782	excluded	non-relevant title/abstract
Do pain, function, range of motion, fear and distress differ according to symptom duration and work status in patients with low back pain? A cross-sectional study	Aure, Olav	European Journal of Physiotherapy	24	2	2022	10.1080/21679169.2020.1801834	excluded	non-relevant title/abstract
Relation between functional characteristics of the trunk and the occurrence of low back pain: Associated risk factors	Masset, D F	Spine	23	3	1998	10.1097/00007632-199802010-00015	excluded	non-relevant title/abstract
Effect of spinal manipulative therapy on mechanical pain sensitivity in patients with chronic nonspecific low back pain: a pilot randomized, controlled trial	Bond, Bryan M	Journal of Manual and Manipulative Therapy	28	1	2020	10.1080/10669817.2019.1572986	excluded	non-relevant title/abstract
Baseline Examination Factors Associated With Clinical Improvement After Dry Needling in Individuals With Low Back Pain	Koppenhaver, S L	JOURNAL OF ORTHOPAEDIC & SPORTS PHYSICAL THERAPY	45	8	2015	10.2519/jospt.2015.5801	excluded	non-relevant title/abstract
A randomized controlled trial of radiofrequency denervation of the ramus communicans nerve for chronic discogenic low back pain.	Oh, Wan Soo	The Clinical journal of pain	20	1	2004	10.1097/00002508-200401000-00011	excluded	non-relevant title/abstract
Failure to use movement in postural strategies leads to increased spinal displacement in low back pain	Mok, N W	Spine	32	19	2007	10.1097/BRS.0b013e31814541a2	excluded	non-relevant title/abstract
Low back pain and radiographic severity as predictors in hip osteoarthritis patients receiving steroid injection therapy	Steer, Kieran J D	HIP International	30	2	2020	10.1177/1120700020902862	excluded	non-relevant title/abstract
Functional kinematics of the equine back	Van Weeren, R	Pferdeheilkunde	22	5	2006	10.21836/PEM20060513	excluded	non-relevant title/abstract
Which rehabilitation for which low back pain?	Poiraudeau, S	Revue du Praticien	50	16	2000		excluded	non-relevant title/abstract
Inspiratory Muscle Training Affects Proprioceptive Use and Low Back Pain	Janssens, L	MEDICINE AND SCIENCE IN SPORTS AND EXERCISE	47	1	2015	10.1249/MSS.0000000000000385	excluded	non-relevant title/abstract
Renewed considerations in the diagnosis and treatment of degenerative zygapophyseal (Facet) joint, primary discogenic, and intrinsic nerve root pain syndromes of the lower back and extremities	Miles Little, F	Neurosurgery Quarterly	3	1	1993		excluded	non-relevant title/abstract
The effect of classical massage with different oils on nonspecific chronic low back pain and function	Venckūnienė, K	Reabilitacijos Mokslai: Slauga, Kineziterapija, Ergoterapija	1	20	2019	10.33607/rmske.v1i20.796	excluded	non-relevant title/abstract
LOW BACK PAIN AS AN UNCOMMON MANIFESTATION OF RENAL VEIN THROMBOSIS - A CASE REPORT	Fernandes, M	European Journal of Case Reports in Internal Medicine	10		2023	10.12890/2023_V10Sup1 LK - https://search.library.berkeley.edu/openurl/01UCS_BER/01UCS_BER:UCB?sid=EMBASE&sid=EMBASE&issn=22842594&id=doi:10.12890%2F2023_V10Sup1&atitle=LOW+BACK+PAIN+AS+AN+UNCOMMON+MANIFESTATION+OF+RENAL+VEIN+THROMBOSIS+-+A+CASE+REPORT&stitle=Eur.+J.+Case+Rep.+Intern.+Med.&title=European+Journal+of+Case+Reports+in+Internal+Medicine&volume=10&issue=&spage=526&epage=&aulast=Fernand…	excluded	non-relevant title/abstract
Motor skill training versus strength and flexibility exercise in people with chronic low back pain: Preplanned analysis of effects on kinematics during a functional activity	Hooker, Quenten L	Clinical Biomechanics	92		2022	10.1016/j.clinbiomech.2021.105570	excluded	non-relevant title/abstract
Low back and lower limb pain and refusal to walk as presenting features [12]	Ibáñez Micó, S	Anales de Pediatria	66	1	2007	10.1016/s1695-4033(07)70311-9	excluded	non-relevant title/abstract
Compensatory mechanism of cervical sagittal alignment in patients with neck-low back pain	Zhang, G.-M.	Chinese Journal of Tissue Engineering Research	22	19	2018	10.3969/j.issn.2095-4344.0789	excluded	non-relevant title/abstract
Epidural injection with or without steroid in managing chronic low back and lower extremity pain: Ameta-analysis of ten randomized controlled trials	Zhai, J	International Journal of Clinical and Experimental Medicine	8	6	2015		excluded	non-relevant title/abstract
Paravertebral muscle mechanical properties and spinal range of motion in patients with acute neck or low back pain: A case-control study	Alcaraz-Clariana, S	Diagnostics	11	2	2021	10.3390/diagnostics11020352	excluded	non-relevant title/abstract
[truncated: 13,216 more rows]
